# Supplementary material for: The global, regional, and national burden of non-rheumatic degenerative mitral valve disease from 1990 to 2021 and forecast for 2050
Source: Front Cardiovasc Med. 2026 Jan 28;13:1583290. doi: 10.3389/fcvm.2026.1583290 (PMC12892346; doi:10.3389/fcvm.2026.1583290)
Supplement: Supplementary file 1 [file Table1.xlsx]

## Sheet: Table S1
Table S1. The case number and ASR of DMVD in incidence, prevalence, deaths, and DALYs by GBD region and 204 conutries in 1990 and 2021, and their EAPC between 1990-2021.
	Incidence (95%UI)					Prevalence (95%UI)					Mortality (95%UI)					DALYs
	Number in 1990	ASR/100000 in 1990	Number in 2021	ASR/100000 in 2021	EAPC (95% CI)	Number in 1990	ASR/100000 in 1990	Number in 2021	ASR/100000 in 2021	EAPC (95% CI)	Number in 1990	ASR/100000 in 1990	Number in 2021	ASR/100000 in 2021	EAPC (95% CI)	Number in 1990	ASR/100000 in 1990	Number in 2021	ASR/100000 in 2021	EAPC (95% CI)
GBD region
Advanced Health System	417028 (387060-448069)	25.29 (23.48-27.2)	746780 (697584-801712)	27.38 (25.62-29.32)	0.44 (0.38-0.5)	5556520 (5158006-5995959)	331.02 (307.23-357.46)	10915377 (10236423-11753633)	359.75 (337.07-386.66)	0.36 (0.32-0.39)	16796 (15436-17736)	1.06 (0.97-1.13)	22168 (18591-24136)	0.67 (0.57-0.73)	-1.58 (-1.7--1.46)	394542 (358367-449069)	24.58 (22.34-27.89)	475203 (408806-572156)	16.09 (14.05-19.04)	-1.46 (-1.58--1.35)
Africa	7356 (6368-8373)	2.37 (2.06-2.72)	17019 (14876-19403)	2.36 (2.07-2.7)	-0.03 (-0.05-0)	70788 (59024-83054)	26.58 (22.25-31.18)	164979 (138708-193325)	27.21 (23.14-31.94)	0.08 (0.06-0.1)	2203 (1474-2865)	0.79 (0.52-1.08)	3792 (2838-5021)	0.61 (0.45-0.82)	-0.96 (-1.02--0.9)	75964 (48790-98601)	20.87 (14.01-26.74)	125135 (92529-161565)	15.24 (11.5-19.89)	-1.14 (-1.21--1.08)
African Region	4182 (3720-4658)	1.68 (1.5-1.87)	9274 (8303-10299)	1.58 (1.42-1.77)	-0.23 (-0.25--0.21)	39018 (33361-45369)	17.64 (15.11-20.39)	87786 (75435-101111)	17.55 (15.16-20.21)	-0.02 (-0.04-0)	1575 (954-2136)	0.73 (0.44-1.05)	2704 (1873-3777)	0.56 (0.38-0.79)	-1.04 (-1.12--0.97)	52918 (31170-69945)	18.69 (11.39-25.12)	88820 (61770-120022)	13.59 (9.55-18.84)	-1.21 (-1.29--1.13)
America	151470 (142218-161164)	24.34 (22.86-25.83)	321263 (302553-341191)	23.19 (21.85-24.59)	0.02 (-0.07-0.12)	2085280 (1957852-2238434)	338.09 (317.34-363.2)	4291541 (4059930-4555315)	310.18 (293.5-329.23)	-0.23 (-0.31--0.14)	5220 (4812-5456)	0.88 (0.8-0.92)	7604 (6732-8128)	0.56 (0.5-0.6)	-1.76 (-2.05--1.46)	144699 (131989-164162)	23.28 (21.17-26.48)	206560 (182832-245105)	15.69 (13.98-18.49)	-1.43 (-1.65--1.21)
Andean Latin America	451 (368-550)	2.07 (1.69-2.54)	1277 (1057-1535)	2.11 (1.75-2.55)	0.22 (0.13-0.31)	5382 (4251-6683)	27.28 (21.58-33.78)	16250 (13104-19888)	27.86 (22.48-34.06)	0.22 (0.14-0.3)	62 (48-73)	0.27 (0.21-0.32)	120 (89-148)	0.2 (0.15-0.25)	-0.69 (-1.24--0.13)	2302 (1784-2735)	8.52 (6.63-10.13)	3687 (2789-4541)	5.87 (4.45-7.23)	-0.95 (-1.47--0.43)
Asia	191175 (176412-206828)	8.97 (8.3-9.68)	487887 (456024-522871)	9.14 (8.54-9.8)	0.18 (0.13-0.23)	2125560 (1950155-2328412)	121.6 (112-132.17)	6101759 (5712755-6554533)	126.23 (118.27-135.7)	0.23 (0.18-0.27)	6527 (5186-7690)	0.43 (0.36-0.5)	12076 (9605-14858)	0.28 (0.22-0.34)	-1.35 (-1.48--1.21)	192807 (152077-241160)	10.13 (8.24-12.3)	337161 (274189-420744)	7.17 (5.86-8.94)	-1.08 (-1.18--0.99)
Australasia	4112 (3563-4874)	16.85 (14.58-19.79)	8398 (7111-10037)	16.1 (13.67-19.31)	-0.14 (-0.18--0.11)	49743 (43137-58430)	202.34 (175.25-237.57)	115502 (98356-139123)	200.85 (171.78-241.19)	0 (-0.03-0.04)	251 (226-269)	1.13 (1.01-1.21)	361 (302-408)	0.59 (0.5-0.66)	-2.23 (-2.5--1.96)	5267 (4866-5791)	22.84 (21.1-25)	6561 (5674-7551)	11.82 (10.38-13.45)	-2.25 (-2.49--2.02)
Basic Health System	123428 (112830-134363)	7.89 (7.22-8.61)	351460 (327972-377139)	8.75 (8.18-9.41)	0.51 (0.43-0.6)	1299020 (1178495-1435035)	99.19 (90.05-108.68)	3889350 (3619282-4197841)	107.38 (100.29-115.78)	0.44 (0.36-0.52)	3598 (2995-4155)	0.26 (0.21-0.31)	6844 (5976-8417)	0.2 (0.17-0.24)	-0.85 (-0.97--0.74)	133934 (112404-156296)	8.24 (6.96-9.8)	229720 (196806-282868)	6.48 (5.54-7.97)	-0.73 (-0.83--0.64)
Caribbean	742 (621-885)	2.75 (2.28-3.31)	1478 (1253-1772)	2.75 (2.33-3.29)	0.14 (0.06-0.22)	9532 (7702-11614)	36.71 (29.68-45)	19885 (16459-23915)	36.94 (30.61-44.37)	0.16 (0.08-0.23)	130 (109-155)	0.48 (0.41-0.56)	244 (206-285)	0.46 (0.38-0.54)	0.06 (-0.28-0.4)	4558 (3716-5540)	15.47 (12.77-18.51)	7557 (6179-9098)	14.46 (11.76-17.45)	0 (-0.3-0.3)
Central Africa	482 (408-559)	1.54 (1.32-1.77)	1075 (919-1241)	1.37 (1.18-1.55)	-0.42 (-0.46--0.38)	4143 (3256-5147)	14.88 (11.88-18.39)	8865 (7110-10832)	13.15 (10.45-15.94)	-0.43 (-0.49--0.38)	210 (113-308)	0.81 (0.45-1.27)	410 (244-619)	0.68 (0.41-1.1)	-0.71 (-0.78--0.63)	6724 (3468-9535)	19.88 (10.74-29.18)	13233 (8075-19107)	15.99 (9.66-24.15)	-0.82 (-0.9--0.75)
Central Asia	13807 (10953-17345)	28.42 (22.48-35.8)	32828 (27652-39343)	36.89 (30.98-43.68)	1.13 (0.96-1.29)	164483 (131623-206939)	376.9 (302.35-471.55)	360193 (302400-433574)	496.93 (420.36-589.81)	1.25 (1.06-1.45)	35 (29-41)	0.08 (0.06-0.09)	214 (189-239)	0.29 (0.26-0.33)	5.52 (4.86-6.19)	3378 (2296-5095)	7.74 (5.12-11.78)	10234 (7974-13440)	14.09 (10.69-18.95)	2.62 (2.25-2.99)
Central Europe	30331 (25817-35544)	19.21 (16.39-22.43)	45803 (40058-52920)	21.44 (18.85-24.57)	0.64 (0.47-0.8)	395349 (336868-461279)	264.61 (226.75-306.17)	678553 (594742-782443)	291.32 (254.9-334.97)	0.56 (0.42-0.7)	1221 (1121-1351)	0.86 (0.79-0.96)	2432 (2165-2649)	1.05 (0.93-1.14)	0.76 (0.53-1)	33650 (30189-38167)	22.95 (20.59-26.14)	53614 (47716-61177)	24.51 (21.98-27.78)	0.25 (0.04-0.47)
Central Latin America	2451 (2163-2758)	2.78 (2.47-3.15)	7405 (6628-8313)	2.87 (2.57-3.21)	0.26 (0.1-0.42)	28266 (24458-32552)	35.81 (31.18-41.25)	91700 (80539-104481)	37.25 (32.81-42.38)	0.27 (0.12-0.41)	361 (347-374)	0.44 (0.42-0.46)	1032 (896-1184)	0.42 (0.37-0.48)	0.69 (-0.15-1.53)	11018 (10612-11464)	11.32 (10.84-11.87)	26377 (23036-30245)	10.4 (9.1-11.92)	0.51 (-0.27-1.3)
Central Sub-Saharan Africa	406 (340-477)	1.63 (1.39-1.89)	907 (766-1061)	1.45 (1.25-1.66)	-0.38 (-0.43--0.33)	3373 (2633-4211)	15.76 (12.53-19.43)	7308 (5802-8967)	13.73 (10.91-16.74)	-0.44 (-0.53--0.36)	168 (90-246)	0.84 (0.46-1.3)	354 (207-547)	0.73 (0.44-1.21)	-0.53 (-0.61--0.44)	5445 (2782-7847)	20.34 (10.95-29.81)	11291 (6640-16644)	17.03 (10.15-26.5)	-0.67 (-0.75--0.58)
Commonwealth High Income	33391 (30201-37886)	22.27 (20.12-25.38)	61468 (55239-69680)	23.62 (21.18-26.73)	0.12 (0.08-0.15)	443080 (400600-498106)	276.03 (249.25-309.97)	864427 (778523-972357)	298.9 (269.04-336.03)	0.22 (0.2-0.25)	1282 (1189-1336)	0.84 (0.78-0.88)	1616 (1385-1740)	0.52 (0.45-0.56)	-1.68 (-1.93--1.43)	29197 (26581-33195)	19.34 (17.73-21.8)	34214 (29377-41637)	12.21 (10.62-14.62)	-1.59 (-1.8--1.39)
Commonwealth Low Income	1984 (1648-2339)	2.16 (1.8-2.57)	5468 (4584-6609)	2.26 (1.91-2.73)	0.29 (0.24-0.33)	20143 (16048-24619)	25.29 (20.02-30.7)	58498 (47058-71745)	27.17 (21.95-33.45)	0.4 (0.33-0.48)	432 (251-611)	0.51 (0.29-0.75)	907 (560-1335)	0.43 (0.26-0.65)	-0.65 (-0.77--0.53)	14159 (7674-19877)	12.8 (7.53-17.71)	27068 (17162-38505)	10.26 (6.54-14.84)	-0.8 (-0.86--0.74)
Commonwealth Middle Income	18182 (16772-19686)	2.8 (2.59-3.03)	48626 (45154-52284)	2.98 (2.77-3.2)	0.26 (0.22-0.3)	180034 (163521-198085)	33.19 (30.25-36.16)	528528 (483280-579210)	36.53 (33.51-39.86)	0.36 (0.32-0.41)	2217 (1313-3024)	0.38 (0.23-0.55)	5236 (3482-6642)	0.36 (0.24-0.47)	-0.19 (-0.31--0.08)	73134 (43021-103809)	10 (6.13-13.6)	154186 (106555-189714)	9.19 (6.4-11.35)	-0.36 (-0.43--0.3)
East Asia	82888 (77242-88272)	8.92 (8.33-9.5)	245901 (232653-259885)	10.24 (9.7-10.81)	0.67 (0.58-0.77)	835228 (778575-897822)	111.55 (104.35-119.29)	2697966 (2558787-2843604)	124.23 (117.69-130.92)	0.56 (0.48-0.65)	956 (559-1205)	0.14 (0.08-0.18)	1101 (821-1450)	0.06 (0.04-0.08)	-3.5 (-4.03--2.97)	39578 (26460-51543)	4.89 (3.4-6.47)	58735 (42657-85576)	2.94 (2.16-4.26)	-1.85 (-2.06--1.64)
East Asia & Pacific	160252 (148747-172352)	11.24 (10.44-12.08)	406907 (381967-434298)	11.56 (10.84-12.32)	0.25 (0.17-0.32)	1798337 (1666311-1955815)	152.59 (141.76-164.96)	5225802 (4911930-5575092)	159.15 (149.63-169.64)	0.28 (0.21-0.34)	4041 (3481-4412)	0.46 (0.39-0.5)	5941 (4638-7124)	0.21 (0.16-0.25)	-2.41 (-2.6--2.22)	110459 (94556-129992)	9.78 (8.53-11.55)	156891 (124276-208790)	5.18 (4.16-6.82)	-1.99 (-2.12--1.85)
Eastern Africa	1530 (1339-1731)	1.99 (1.75-2.27)	3095 (2722-3478)	1.74 (1.55-1.97)	-0.5 (-0.56--0.45)	13955 (11659-16316)	21.39 (17.89-24.92)	28660 (24223-33573)	19.14 (16.16-22.38)	-0.44 (-0.47--0.41)	543 (337-753)	0.76 (0.48-1.08)	852 (615-1206)	0.52 (0.36-0.76)	-1.48 (-1.61--1.35)	19649 (11094-27471)	20.68 (12.94-28.72)	30115 (22308-41754)	13.47 (9.86-18.77)	-1.66 (-1.8--1.53)
Eastern Europe	51875 (47690-56227)	17.82 (16.46-19.25)	69201 (64350-74457)	19.16 (17.84-20.66)	0.37 (0.3-0.45)	653909 (597345-719723)	236.32 (216.72-258.11)	936899 (862626-1026287)	258.75 (238.93-282.71)	0.46 (0.38-0.54)	153 (146-160)	0.06 (0.06-0.06)	758 (699-815)	0.22 (0.21-0.24)	4.43 (4.09-4.78)	12718 (8942-19035)	4.88 (3.46-7.27)	30340 (24624-38511)	9.2 (7.59-11.47)	2.18 (2.01-2.34)
Eastern Mediterranean Region	8328 (7319-9453)	4.36 (3.84-4.97)	21499 (19093-24193)	4.5 (4-5.08)	0.12 (0.1-0.13)	84124 (72088-96392)	52.05 (44.87-59.64)	217347 (188706-250882)	54.75 (48.09-62.07)	0.21 (0.18-0.24)	1352 (1028-1874)	0.74 (0.55-1.04)	2611 (2133-3656)	0.6 (0.48-0.84)	-0.76 (-0.82--0.7)	46729 (34732-65311)	20.75 (15.77-28.92)	85591 (69406-117814)	15.88 (12.99-21.81)	-0.94 (-1--0.88)
Eastern Sub-Saharan Africa	1276 (1124-1439)	1.53 (1.35-1.7)	2557 (2253-2862)	1.32 (1.18-1.47)	-0.54 (-0.59--0.48)	10727 (8952-12602)	14.49 (12.22-16.99)	21886 (18404-25729)	13 (11.04-15.16)	-0.41 (-0.46--0.35)	535 (282-751)	0.71 (0.39-1.07)	858 (557-1245)	0.5 (0.31-0.79)	-1.33 (-1.45--1.2)	19452 (9300-27713)	18.86 (10.03-26.38)	30577 (20704-42521)	12.7 (8.31-18.38)	-1.53 (-1.66--1.4)
Europe	215483 (196980-235405)	20.55 (18.81-22.43)	335191 (307569-365069)	22.05 (20.27-23.97)	0.41 (0.32-0.5)	2820023 (2574832-3086942)	263.91 (240.89-289.09)	4918832 (4513280-5356560)	291.38 (267.49-317.42)	0.47 (0.4-0.53)	9957 (9145-10597)	1 (0.92-1.07)	13296 (11419-14436)	0.74 (0.64-0.8)	-0.95 (-1.03--0.87)	231018 (210206-260226)	22.86 (20.81-25.61)	272579 (239576-316709)	16.84 (14.91-19.46)	-1.01 (-1.09--0.92)
Europe & Central Asia	224050 (204018-245585)	20.78 (18.95-22.77)	356215 (326082-389470)	22.61 (20.7-24.78)	0.45 (0.37-0.53)	2922328 (2661533-3212151)	266.8 (242.94-293.04)	5139306 (4700830-5604916)	296.97 (271.93-324.93)	0.49 (0.43-0.55)	9966 (9154-10607)	0.98 (0.89-1.04)	13384 (11504-14516)	0.73 (0.63-0.79)	-0.92 (-1--0.84)	232902 (211906-263127)	22.39 (20.33-25.16)	278144 (244225-324069)	16.64 (14.74-19.3)	-0.97 (-1.06--0.88)
European Region	225213 (204939-246965)	20.75 (18.91-22.75)	358610 (328140-392206)	22.52 (20.61-24.7)	0.44 (0.36-0.52)	2937196 (2673551-3229481)	266.4 (242.44-292.71)	5171148 (4728647-5642000)	295.85 (270.76-323.86)	0.48 (0.42-0.55)	10058 (9235-10702)	0.98 (0.89-1.05)	13513 (11617-14649)	0.73 (0.63-0.79)	-0.93 (-1.01--0.85)	234825 (213672-265238)	22.42 (20.36-25.19)	280555 (246329-326770)	16.62 (14.72-19.26)	-0.98 (-1.07--0.89)
High-income Asia Pacific	58665 (54354-63363)	28.07 (26.01-30.29)	108750 (101158-116721)	28.4 (26.52-30.46)	0.1 (0.05-0.14)	757805 (701584-824389)	380.35 (352.86-411.72)	1938173 (1818157-2065322)	390.61 (366.97-418.01)	0.12 (0.1-0.14)	2621 (2363-2768)	1.5 (1.33-1.6)	3908 (2905-4493)	0.54 (0.42-0.61)	-3.03 (-3.42--2.64)	56708 (51503-63521)	30.03 (27.19-33.63)	70200 (56545-87586)	11.93 (9.77-15.13)	-2.76 (-3.13--2.39)
High-income North America	139678 (131581-148363)	39.89 (37.64-42.28)	293501 (276789-310493)	43.57 (41.2-45.99)	0.39 (0.24-0.55)	1942737 (1829074-2071000)	521.74 (490.58-556.92)	3932341 (3732847-4161755)	562.8 (535.23-594.69)	0.33 (0.23-0.44)	3651 (3289-3844)	1 (0.9-1.05)	4204 (3540-4558)	0.59 (0.51-0.64)	-2.35 (-2.69--2.01)	93395 (81710-110657)	26.03 (22.98-30.5)	115613 (94261-149324)	17.33 (14.31-22.01)	-1.72 (-1.94--1.49)
Latin America & Caribbean	11919 (10508-13692)	4.23 (3.72-4.88)	27965 (25179-31583)	3.89 (3.5-4.37)	-0.12 (-0.21--0.02)	144231 (124709-166332)	56.45 (48.97-65.27)	362316 (320872-415196)	51.87 (46.08-59.53)	-0.16 (-0.23--0.08)	1584 (1513-1655)	0.59 (0.55-0.61)	3418 (3133-3667)	0.49 (0.45-0.53)	-0.2 (-0.51-0.12)	51780 (49461-54285)	16.62 (15.85-17.54)	91416 (85816-98487)	12.92 (12.11-13.91)	-0.51 (-0.82--0.2)
Limited Health System	23958 (21714-26266)	2.91 (2.64-3.22)	61128 (55749-66794)	2.96 (2.71-3.25)	0.08 (0.05-0.12)	237012 (210511-266259)	34.63 (30.8-38.62)	656653 (588181-732407)	36.07 (32.46-40.05)	0.19 (0.14-0.23)	3086 (1907-4220)	0.42 (0.26-0.6)	6985 (4904-9130)	0.38 (0.26-0.51)	-0.36 (-0.47--0.26)	102296 (60752-144652)	10.94 (6.96-14.82)	210406 (153012-266614)	9.68 (7.04-12.29)	-0.49 (-0.57--0.42)
Middle East & North Africa	7416 (6402-8585)	5.65 (4.86-6.58)	19837 (17264-22767)	5.48 (4.76-6.3)	-0.07 (-0.09--0.04)	76491 (64111-88982)	71.1 (59.84-83.46)	208634 (178774-241755)	68.53 (58.79-78.91)	-0.1 (-0.13--0.08)	1169 (918-1610)	0.96 (0.75-1.33)	2198 (1722-3174)	0.68 (0.54-0.99)	-1.14 (-1.17--1.11)	39993 (31184-55352)	26.14 (20.66-35.96)	67763 (53478-96280)	17.64 (14.01-24.89)	-1.3 (-1.33--1.27)
Minimal Health System	1190 (1003-1380)	1.81 (1.55-2.1)	2178 (1863-2514)	1.49 (1.29-1.7)	-0.64 (-0.67--0.62)	10707 (8572-13179)	18.91 (15.2-23)	18727 (15192-22721)	15.43 (12.54-18.65)	-0.61 (-0.65--0.56)	441 (256-624)	0.78 (0.47-1.14)	790 (504-1152)	0.66 (0.42-1.02)	-0.58 (-0.63--0.52)	14196 (7733-20357)	19.84 (11.44-28.22)	26579 (16658-37957)	16.19 (10.46-23.53)	-0.71 (-0.78--0.64)
North Africa and Middle East	10118 (8687-11759)	5.57 (4.79-6.54)	25612 (22313-29578)	5.32 (4.64-6.22)	0.05 (-0.1-0.2)	102905 (85688-121454)	68.01 (56.75-80.59)	270184 (230370-317865)	65.49 (56.18-76.56)	0.13 (-0.06-0.32)	1924 (1459-2579)	1.14 (0.86-1.52)	3243 (2548-4606)	0.75 (0.59-1.08)	-1.33 (-1.41--1.24)	65022 (48864-88288)	31.36 (24.08-42.23)	98611 (78336-139383)	19.51 (15.72-27.22)	-1.57 (-1.63--1.5)
North America	139661 (131566-148344)	39.88 (37.63-42.28)	293463 (276756-310449)	43.56 (41.2-45.98)	0.39 (0.24-0.55)	1942563 (1828914-2070791)	521.66 (490.5-556.82)	3931963 (3732509-4161323)	562.69 (535.12-594.56)	0.33 (0.23-0.44)	3650 (3289-3843)	1 (0.9-1.05)	4204 (3540-4558)	0.59 (0.51-0.64)	-2.35 (-2.69--2.01)	93391 (81711-110651)	26.03 (22.98-30.5)	115608 (94258-149313)	17.32 (14.31-22.01)	-1.72 (-1.95--1.49)
Northern Africa	3509 (2944-4168)	5.32 (4.46-6.4)	8775 (7424-10379)	5.28 (4.46-6.28)	0.01 (-0.03-0.05)	35418 (28737-42396)	64.23 (52.14-77.64)	89405 (73907-106449)	64.28 (53.66-76.9)	0.04 (0.01-0.08)	626 (457-893)	0.99 (0.7-1.46)	1151 (837-1749)	0.8 (0.58-1.23)	-0.63 (-0.66--0.6)	22703 (16981-30670)	28.48 (21.1-38.81)	36628 (26993-53743)	21.38 (15.77-31.56)	-0.91 (-0.96--0.87)
Oceania	172 (137-215)	5.49 (4.35-6.94)	420 (337-519)	5.39 (4.32-6.78)	-0.11 (-0.13--0.09)	1678 (1308-2126)	72.25 (57.31-90.61)	4262 (3407-5357)	71.21 (57.8-88.53)	-0.08 (-0.11--0.06)	4 (2-7)	0.07 (0.04-0.11)	6 (3-10)	0.04 (0.03-0.08)	-1.56 (-1.71--1.42)	226 (119-438)	4.39 (2.74-7.41)	382 (236-646)	3.44 (2.29-5.51)	-0.99 (-1.11--0.88)
Region of the Americas	151470 (142218-161164)	24.34 (22.86-25.83)	321263 (302553-341191)	23.19 (21.85-24.59)	0.02 (-0.07-0.12)	2085280 (1957852-2238434)	338.09 (317.34-363.2)	4291541 (4059930-4555315)	310.18 (293.5-329.23)	-0.23 (-0.31--0.14)	5220 (4812-5456)	0.88 (0.8-0.92)	7604 (6732-8128)	0.56 (0.5-0.6)	-1.76 (-2.05--1.46)	144699 (131989-164162)	23.28 (21.17-26.48)	206560 (182832-245105)	15.69 (13.98-18.49)	-1.43 (-1.65--1.21)
South-East Asia Region	26505 (23968-29149)	3.67 (3.32-4.06)	73952 (67527-81326)	3.89 (3.56-4.26)	0.19 (0.14-0.24)	265218 (236476-296804)	45.32 (40.78-50.43)	810976 (729248-907137)	48.3 (43.59-53.81)	0.2 (0.15-0.25)	1826 (1098-2612)	0.28 (0.17-0.41)	4843 (3372-6546)	0.3 (0.21-0.41)	0.23 (0.08-0.38)	61634 (38088-90376)	7.7 (4.82-10.83)	138916 (103743-181362)	7.56 (5.66-9.86)	-0.05 (-0.14-0.03)
South Asia	16822 (15477-18254)	2.85 (2.63-3.09)	44916 (41667-48223)	2.93 (2.72-3.14)	0.16 (0.09-0.22)	166082 (150544-182992)	33.71 (30.84-36.73)	528012 (480939-579733)	37.47 (34.25-40.91)	0.25 (0.17-0.32)	1917 (1108-2772)	0.35 (0.2-0.5)	4845 (3212-6326)	0.36 (0.24-0.48)	0.14 (0.06-0.22)	59659 (34658-90228)	9 (5.36-12.93)	142917 (101026-182435)	8.99 (6.44-11.5)	-0.08 (-0.13--0.03)
Southeast Asia	14965 (13021-17180)	5.72 (4.95-6.61)	45435 (39950-51704)	6.5 (5.73-7.42)	0.42 (0.39-0.46)	159232 (137821-184629)	73.67 (63.83-84.87)	493226 (428684-566120)	83.99 (73.57-96.39)	0.41 (0.37-0.45)	219 (142-535)	0.1 (0.06-0.26)	575 (399-1222)	0.1 (0.07-0.23)	0.02 (-0.19-0.24)	9107 (6313-18147)	3.45 (2.36-6.71)	21562 (15607-36749)	3.57 (2.57-6)	-0.05 (-0.19-0.09)
Southern Africa	667 (595-744)	1.32 (1.19-1.46)	1349 (1198-1506)	1.23 (1.11-1.36)	-0.32 (-0.39--0.25)	6354 (5492-7332)	14.08 (12.17-16.33)	12988 (11179-15079)	13.22 (11.51-15.19)	-0.27 (-0.34--0.2)	256 (149-325)	0.53 (0.3-0.7)	486 (326-646)	0.5 (0.32-0.69)	-0.19 (-0.41-0.04)	9961 (5820-12274)	15.94 (9.29-19.91)	17297 (11876-22573)	13.76 (9.34-18.18)	-0.45 (-0.71--0.19)
Southern Latin America	4767 (3932-5855)	9.94 (8.21-12.25)	8882 (7380-10815)	10.38 (8.62-12.64)	0.26 (0.19-0.33)	61105 (50073-74682)	132.44 (108.73-161.93)	123475 (102958-152017)	138.06 (114.77-169.69)	0.24 (0.17-0.3)	249 (221-273)	0.57 (0.5-0.62)	329 (296-355)	0.37 (0.33-0.4)	-0.88 (-1.19--0.58)	6737 (6027-7543)	14.67 (13.1-16.44)	8346 (7421-9708)	9.6 (8.58-11.1)	-0.99 (-1.26--0.71)
Southern Sub-Saharan Africa	387 (356-418)	1.21 (1.12-1.31)	696 (641-758)	1.06 (0.99-1.15)	-0.6 (-0.75--0.44)	4034 (3615-4494)	14.14 (12.73-15.8)	7598 (6779-8536)	12.57 (11.31-14.07)	-0.5 (-0.63--0.37)	142 (87-169)	0.44 (0.26-0.54)	236 (167-300)	0.4 (0.28-0.52)	-0.33 (-0.77-0.11)	6003 (3771-7057)	14.92 (9.35-17.62)	8579 (6268-10727)	12.08 (8.71-15.01)	-0.64 (-1.13--0.15)
Sub-Saharan Africa	3860 (3427-4301)	1.54 (1.38-1.72)	8263 (7383-9189)	1.4 (1.26-1.56)	-0.35 (-0.37--0.33)	35497 (30137-41192)	16.02 (13.67-18.51)	75793 (64841-87684)	15.06 (12.93-17.44)	-0.24 (-0.25--0.22)	1585 (940-2159)	0.73 (0.43-1.06)	2650 (1782-3708)	0.55 (0.36-0.79)	-1.12 (-1.2--1.04)	53461 (29867-71209)	18.82 (11.21-25.46)	88720 (61633-120460)	13.51 (9.18-18.82)	-1.26 (-1.34--1.18)
Tropical Latin America	3536 (3278-3790)	3.5 (3.25-3.76)	8977 (8427-9588)	3.4 (3.2-3.63)	0.18 (0.08-0.27)	40304 (37047-43713)	45.02 (41.41-48.83)	111746 (103635-120984)	43.75 (40.64-47.26)	0.13 (0.05-0.22)	786 (756-810)	0.83 (0.78-0.86)	1702 (1563-1803)	0.67 (0.62-0.72)	-0.46 (-0.65--0.28)	27336 (26617-27999)	24.21 (23.4-24.92)	45717 (43132-47817)	17.82 (16.8-18.63)	-0.88 (-1.07--0.68)
Western Africa	1168 (1058-1289)	1.28 (1.16-1.4)	2724 (2468-3021)	1.21 (1.1-1.33)	-0.2 (-0.21--0.18)	10918 (9505-12530)	13.19 (11.56-15.19)	25061 (21816-28873)	13.03 (11.37-15.08)	-0.02 (-0.04-0)	568 (324-828)	0.78 (0.45-1.2)	894 (539-1367)	0.55 (0.34-0.86)	-1.37 (-1.49--1.24)	16927 (9562-23823)	18.23 (10.52-26.28)	27861 (16695-41328)	12.65 (7.66-19.17)	-1.44 (-1.58--1.29)
Western Europe	127521 (117187-139155)	22.66 (20.88-24.69)	206533 (190290-223467)	24.79 (22.86-26.81)	0.35 (0.28-0.41)	1707798 (1578748-1854639)	278.09 (257.08-302.18)	3148081 (2910257-3407229)	311.3 (287.65-337.34)	0.45 (0.39-0.51)	8031 (7349-8561)	1.36 (1.24-1.45)	9302 (7674-10174)	0.78 (0.66-0.85)	-1.82 (-1.96--1.68)	165595 (152458-182826)	28.69 (26.49-31.46)	165605 (142786-193314)	15.99 (14.07-18.41)	-1.98 (-2.13--1.82)
Western Pacific Region	147442 (137380-157837)	11.98 (11.2-12.82)	370748 (349763-394284)	12.28 (11.59-13.06)	0.24 (0.15-0.32)	1667193 (1551240-1800987)	163.21 (152.07-175.56)	4825134 (4553977-5127372)	168.39 (158.98-178.88)	0.25 (0.18-0.32)	3740 (3200-4072)	0.51 (0.43-0.55)	5348 (4190-6170)	0.21 (0.17-0.25)	-2.63 (-2.83--2.43)	99618 (82981-117607)	10.48 (8.99-12.38)	137078 (107623-183848)	5.19 (4.14-6.9)	-2.18 (-2.33--2.04)
Western Sub-Saharan Africa	1292 (1166-1435)	1.28 (1.16-1.41)	3079 (2775-3428)	1.22 (1.11-1.35)	-0.17 (-0.19--0.15)	12087 (10446-13993)	13.22 (11.49-15.35)	28243 (24381-32739)	13.14 (11.34-15.33)	-0.01 (-0.03-0.02)	628 (356-915)	0.78 (0.45-1.19)	1021 (623-1558)	0.56 (0.35-0.88)	-1.29 (-1.41--1.18)	18725 (10526-26208)	18.25 (10.51-26.3)	31996 (19264-47153)	12.94 (7.95-19.61)	-1.35 (-1.48--1.22)
World Bank High Income	357685 (332019-384828)	27.2 (25.29-29.28)	664479 (620545-713039)	29.54 (27.64-31.64)	0.39 (0.34-0.45)	4821996 (4487962-5200473)	352.35 (327.67-379.76)	9810583 (9189890-10539904)	381.25 (357.38-409.26)	0.32 (0.28-0.36)	15690 (14363-16558)	1.22 (1.11-1.29)	20033 (16636-21909)	0.7 (0.59-0.76)	-1.91 (-2.06--1.77)	352674 (321477-397308)	27.49 (25.15-30.76)	410396 (351805-493249)	16.29 (14.22-19.41)	-1.81 (-1.95--1.67)
World Bank Low Income	4303 (3614-5081)	2.92 (2.47-3.47)	8519 (7199-9846)	2.7 (2.28-3.15)	-0.31 (-0.37--0.26)	40230 (32592-47917)	33.81 (27.61-40.74)	83341 (68292-97994)	32.12 (26.3-38.06)	-0.14 (-0.17--0.1)	1055 (688-1434)	0.74 (0.5-1.02)	1769 (1279-2483)	0.55 (0.39-0.79)	-1.19 (-1.29--1.1)	36177 (22633-50006)	19.77 (13.01-26.78)	60447 (43653-83651)	14.38 (10.46-20.06)	-1.24 (-1.35--1.12)
World Bank Lower Middle Income	52685 (47653-57948)	4.68 (4.25-5.17)	124853 (113836-137557)	4.54 (4.16-5)	-0.13 (-0.2--0.06)	579339 (517215-648858)	62.63 (56.48-69.43)	1368664 (1229587-1530941)	57.4 (52.02-63.73)	-0.26 (-0.32--0.2)	3553 (2396-4755)	0.36 (0.24-0.49)	8046 (5910-10578)	0.35 (0.25-0.47)	-0.07 (-0.16-0.01)	121922 (84059-163743)	10.15 (7.19-13.38)	245441 (188585-310190)	9.24 (7.06-11.72)	-0.33 (-0.39--0.28)
World Bank Upper Middle Income	150929 (138858-163871)	9.81 (9.03-10.62)	363694 (340964-388600)	9.94 (9.32-10.62)	0.23 (0.15-0.32)	1661682 (1515890-1830838)	126.36 (115.75-137.99)	4217497 (3942183-4528479)	124.52 (116.44-133.41)	0.16 (0.08-0.23)	3624 (2864-4110)	0.27 (0.21-0.3)	6938 (6033-7883)	0.21 (0.18-0.24)	-0.64 (-0.74--0.54)	133648 (108024-157090)	8.57 (6.91-10.28)	224834 (196636-267955)	6.81 (5.97-8.07)	-0.7 (-0.77--0.62)
Country
Afghanistan	365 (300-440)	4.91 (4.08-5.87)	435 (366-511)	4.51 (3.84-5.42)	-0.19 (-0.27--0.12)	3601 (2869-4434)	57.32 (46.47-70.3)	4187 (3463-5028)	53.02 (43.5-64.5)	-0.14 (-0.24--0.05)	82 (39-147)	1.24 (0.65-2.15)	121 (54-217)	1.11 (0.56-1.87)	-0.49 (-0.57--0.41)	2598 (1094-4848)	36.06 (16.06-66.52)	4562 (1915-8509)	31.18 (14.61-54.72)	-0.61 (-0.7--0.53)
Albania	483 (398-595)	21.87 (17.96-27)	979 (786-1198)	21.36 (17.41-26.11)	-0.01 (-0.07-0.05)	5562 (4572-6899)	288.28 (238.04-356.25)	13382 (10994-16470)	292.99 (242.09-358.27)	0.16 (0.1-0.23)	16 (11-21)	0.87 (0.62-1.2)	31 (18-49)	0.74 (0.43-1.16)	-0.33 (-0.55--0.11)	425 (324-542)	21.18 (16.23-27.29)	739 (505-1058)	17.33 (11.83-24.89)	-0.48 (-0.66--0.29)
Algeria	807 (678-959)	5.98 (5.03-7.11)	1988 (1673-2393)	5.28 (4.45-6.36)	-0.37 (-0.43--0.32)	8488 (6916-10172)	73.35 (60.08-88.16)	21772 (18027-26556)	65.5 (54.47-80.25)	-0.31 (-0.37--0.25)	117 (74-193)	1.07 (0.68-1.75)	261 (159-468)	0.84 (0.5-1.51)	-0.61 (-0.73--0.5)	3934 (2512-6756)	27.47 (18.06-44.77)	7468 (4618-13596)	19.96 (12.69-35.78)	-1 (-1.07--0.94)
American Samoa	2 (1-2)	7.67 (6.04-9.71)	4 (3-4)	7.15 (5.71-8.75)	-0.21 (-0.23--0.18)	18 (14-23)	99.44 (77.95-124.95)	40 (32-49)	93.85 (76.26-115.12)	-0.15 (-0.19--0.12)	0 (0-0)	0.29 (0.16-0.38)	0 (0-0)	0.15 (0.11-0.22)	-2.63 (-2.95--2.31)	5 (3-7)	12.99 (8.39-17.19)	4 (3-5)	7.9 (5.78-10.99)	-2.07 (-2.32--1.81)
Andorra	7 (6-9)	12 (9.72-14.83)	16 (13-20)	10.9 (8.88-13.05)	-0.29 (-0.34--0.23)	87 (71-106)	151.01 (123.69-184.49)	212 (175-252)	137.22 (113.11-163.33)	-0.31 (-0.37--0.26)	0 (0-0)	0.64 (0.38-1.01)	1 (0-1)	0.35 (0.2-0.61)	-1.65 (-1.84--1.46)	7 (5-10)	13.1 (8.6-19.52)	12 (8-19)	7.35 (4.9-11.67)	-1.63 (-1.78--1.48)
Angola	76 (63-89)	1.73 (1.47-2)	225 (189-264)	1.67 (1.42-1.92)	-0.12 (-0.15--0.1)	616 (485-769)	16.74 (13.29-20.59)	1868 (1477-2325)	16.49 (13.04-20.29)	0.01 (-0.03-0.04)	33 (18-49)	0.92 (0.54-1.35)	84 (51-132)	0.8 (0.49-1.32)	-0.65 (-0.73--0.56)	1115 (570-1715)	22.91 (12.79-33.58)	2760 (1671-4222)	18.79 (11.46-29.46)	-0.79 (-0.87--0.72)
Antigua and Barbuda	2 (2-2)	3.6 (2.99-4.35)	4 (4-5)	3.8 (3.18-4.53)	0.22 (0.1-0.34)	26 (21-31)	46.87 (37.91-57.2)	53 (43-63)	50.01 (41.23-59.26)	0.23 (0.14-0.32)	0 (0-0)	0.63 (0.57-0.68)	0 (0-1)	0.48 (0.45-0.52)	-0.68 (-1.26--0.1)	10 (9-11)	18.72 (17.21-20.4)	14 (13-15)	13.1 (12.12-14.18)	-0.94 (-1.47--0.39)
Argentina	3199 (2582-4001)	9.5 (7.68-11.83)	5263 (4236-6526)	9.63 (7.77-11.99)	0.15 (0.09-0.21)	41132 (33113-50977)	127.01 (102.54-157.34)	73854 (59770-92359)	128.39 (103.52-160.66)	0.13 (0.07-0.18)	165 (141-187)	0.54 (0.46-0.61)	187 (168-205)	0.33 (0.29-0.36)	-1 (-1.31--0.69)	4542 (3943-5222)	14.26 (12.38-16.37)	4874 (4270-5757)	8.7 (7.69-10.2)	-1.15 (-1.42--0.88)
Armenia	679 (533-853)	23.41 (18.36-29.33)	1319 (1068-1585)	28.33 (23.06-33.8)	1.02 (0.82-1.23)	7833 (6242-9746)	314.97 (251.87-391.19)	16508 (13687-19842)	376 (312.08-447.89)	1.02 (0.82-1.22)	3 (2-4)	0.12 (0.1-0.15)	11 (9-13)	0.25 (0.21-0.29)	2.78 (1.63-3.94)	188 (129-274)	7.62 (5.18-11.19)	450 (336-608)	10.59 (7.97-14.26)	1.61 (1.1-2.13)
Australia	3162 (2624-3889)	15.53 (12.91-18.89)	6287 (5062-7890)	14.41 (11.65-18.07)	-0.21 (-0.28--0.14)	38260 (31909-46594)	187.16 (156.07-227.32)	87805 (71336-110848)	181.32 (147.62-227.57)	-0.06 (-0.13-0.01)	196 (176-211)	1.06 (0.94-1.14)	278 (229-316)	0.53 (0.44-0.59)	-2.24 (-2.56--1.92)	4077 (3755-4496)	21.23 (19.56-23.29)	4954 (4274-5751)	10.53 (9.23-12.09)	-2.28 (-2.56--2)
Austria	4271 (3562-5306)	37.84 (31.76-47.24)	6081 (4810-8725)	37.46 (29.69-54.2)	-0.17 (-0.5-0.16)	59338 (49917-75248)	468.35 (392.81-595.99)	90687 (72982-135157)	469.77 (381.42-707.52)	-0.04 (-0.36-0.29)	137 (124-147)	1.13 (1.03-1.22)	212 (172-239)	0.93 (0.77-1.04)	-0.94 (-1.15--0.72)	3276 (2863-3936)	27.48 (24.27-32.48)	3984 (3357-4903)	19.6 (16.68-24.06)	-1.33 (-1.48--1.17)
Azerbaijan	1493 (1162-1897)	28.63 (22.29-35.43)	3747 (3056-4649)	32.34 (26.66-39.36)	0.58 (0.46-0.69)	16898 (13426-21174)	371.4 (294.3-460.96)	38532 (30932-47946)	428.83 (351.47-520.93)	0.74 (0.62-0.87)	2 (1-2)	0.03 (0.02-0.05)	3 (2-4)	0.03 (0.02-0.05)	0.05 (-0.22-0.33)	290 (178-468)	6.57 (3.94-10.76)	574 (344-929)	7.21 (4.26-11.72)	0.55 (0.41-0.69)
Bahamas	5 (4-6)	2.75 (2.25-3.33)	12 (10-15)	2.65 (2.16-3.28)	-0.07 (-0.13-0)	57 (45-69)	37.21 (29.63-45.73)	145 (117-181)	36.38 (29.63-45.19)	0 (-0.07-0.06)	1 (1-1)	0.34 (0.3-0.38)	2 (1-2)	0.38 (0.31-0.47)	0.56 (0.21-0.92)	24 (21-27)	11.78 (10.39-13.09)	54 (43-67)	12.45 (10.05-15.51)	0.34 (0.02-0.65)
Bahrain	10 (9-13)	5.03 (4.09-6.16)	55 (44-69)	4.83 (3.9-5.91)	-0.07 (-0.12--0.03)	97 (78-120)	63.73 (51.24-79.53)	487 (386-609)	61.12 (49.2-75.92)	-0.08 (-0.11--0.04)	1 (1-2)	0.7 (0.48-0.94)	3 (2-4)	0.36 (0.22-0.48)	-2.73 (-3.06--2.41)	42 (29-54)	17.73 (12.29-23.05)	94 (61-124)	8.86 (5.9-11.54)	-2.8 (-3.06--2.54)
Bangladesh	1336 (1079-1610)	2.82 (2.28-3.4)	4033 (3331-5025)	2.82 (2.33-3.5)	0.15 (0.1-0.2)	14499 (11249-17892)	34.08 (26.62-41.97)	46028 (36776-57347)	34.7 (27.9-43.37)	0.21 (0.17-0.26)	183 (102-269)	0.4 (0.23-0.59)	451 (276-687)	0.37 (0.23-0.57)	-0.32 (-0.59--0.05)	5659 (3172-8852)	10.05 (5.91-14.9)	11609 (7322-16793)	8.35 (5.29-12.06)	-0.52 (-0.68--0.37)
Barbados	6 (5-8)	2.43 (1.95-2.96)	11 (9-14)	2.3 (1.88-2.77)	-0.14 (-0.23--0.05)	99 (77-123)	33.21 (25.75-41.12)	164 (131-203)	31.78 (25.35-39.24)	-0.12 (-0.2--0.03)	1 (0-1)	0.18 (0.16-0.2)	1 (1-1)	0.17 (0.14-0.21)	-0.12 (-0.53-0.29)	17 (15-19)	6.15 (5.5-6.86)	23 (19-29)	5.35 (4.28-6.74)	-0.33 (-0.68-0.02)
Belarus	2229 (1723-2797)	16.6 (12.88-20.9)	2805 (2127-3558)	16.97 (12.95-21.31)	0.16 (0.12-0.21)	29219 (22905-36724)	227.06 (179.53-282.05)	37747 (29261-47406)	230.27 (178.92-286.81)	0.15 (0.11-0.2)	1 (1-2)	0.01 (0.01-0.01)	6 (5-7)	0.04 (0.03-0.05)	4.52 (4.13-4.91)	437 (247-739)	3.52 (2-5.88)	601 (386-974)	3.77 (2.49-6.04)	0.33 (0.27-0.39)
Belgium	1478 (1170-1805)	9.7 (7.76-11.83)	1773 (1461-2171)	8.3 (6.83-10.06)	-0.57 (-0.72--0.42)	18274 (14635-22338)	112 (89.55-136.12)	24735 (20588-30270)	100.21 (83.62-121.26)	-0.41 (-0.57--0.25)	371 (325-406)	2.35 (2.07-2.57)	204 (163-230)	0.69 (0.57-0.76)	-3.93 (-4.44--3.42)	6336 (5769-6883)	41.15 (37.53-44.39)	3124 (2703-3491)	12.55 (11.14-13.84)	-3.85 (-4.36--3.34)
Belize	3 (2-3)	2.88 (2.4-3.48)	11 (9-12)	3.23 (2.75-3.77)	0.2 (0.1-0.29)	35 (28-43)	37.39 (29.98-46.41)	126 (104-150)	43.4 (36.01-51.79)	0.32 (0.24-0.4)	0 (0-1)	0.42 (0.37-0.51)	2 (1-2)	0.48 (0.43-0.55)	0.36 (0.02-0.7)	15 (13-19)	12.72 (11.25-15.84)	50 (44-57)	14.16 (12.52-15.94)	0.21 (-0.09-0.52)
Benin	28 (24-33)	1.22 (1.04-1.44)	81 (69-94)	1.22 (1.04-1.41)	-0.01 (-0.05-0.03)	265 (211-334)	12.83 (10.19-16.3)	728 (577-898)	12.87 (10.3-15.95)	-0.01 (-0.04-0.03)	11 (7-17)	0.57 (0.33-0.88)	22 (13-34)	0.44 (0.26-0.72)	-0.9 (-0.99--0.8)	313 (182-443)	13.42 (7.84-19.51)	677 (397-1024)	10.28 (6.03-15.96)	-0.95 (-1.07--0.83)
Bermuda	3 (2-3)	3.93 (3.26-4.78)	4 (3-5)	3.21 (2.66-3.82)	-0.61 (-0.7--0.51)	34 (27-41)	53.48 (43.08-65.35)	60 (48-73)	44.45 (36.23-54.03)	-0.55 (-0.64--0.45)	0 (0-1)	0.77 (0.69-0.87)	1 (0-1)	0.42 (0.35-0.5)	-1.92 (-2.62--1.22)	15 (14-17)	23.13 (20.81-25.8)	13 (11-16)	11.73 (9.86-14.23)	-2.15 (-2.83--1.45)
Bhutan	7 (6-9)	2.78 (2.26-3.46)	19 (16-24)	3.13 (2.59-3.83)	0.47 (0.44-0.51)	68 (53-85)	33.72 (26.41-41.97)	224 (178-282)	38.62 (30.79-48.37)	0.52 (0.48-0.55)	1 (0-1)	0.32 (0.17-0.54)	2 (1-3)	0.32 (0.19-0.48)	0 (-0.06-0.07)	25 (12-43)	8.28 (4.42-13.53)	47 (30-73)	7.45 (4.76-11.21)	-0.39 (-0.45--0.34)
Bolivia (Plurinational State of)	81 (67-99)	2.35 (1.93-2.86)	235 (191-283)	2.4 (1.95-2.9)	0.1 (0.03-0.17)	899 (704-1120)	29.62 (23.59-37.02)	2690 (2153-3286)	30.49 (24.41-37.11)	0.13 (0.06-0.19)	14 (6-22)	0.41 (0.18-0.64)	27 (12-40)	0.3 (0.14-0.46)	-0.99 (-1.1--0.87)	517 (231-791)	12.38 (5.61-18.78)	826 (422-1254)	8.24 (4.21-12.42)	-1.37 (-1.51--1.24)
Bosnia and Herzegovina	977 (798-1209)	21.53 (17.88-26.12)	1856 (1530-2287)	29.36 (24.33-35.39)	1.22 (1.13-1.32)	11073 (9023-13570)	294.51 (242.5-358.22)	25517 (21059-31070)	394.25 (326.34-476.9)	1.19 (1.1-1.28)	48 (33-68)	1.31 (0.89-1.87)	84 (57-121)	1.32 (0.9-1.9)	0.16 (0.04-0.28)	1326 (957-1801)	33.09 (24.14-44.56)	1938 (1396-2615)	31.62 (22.8-43.2)	-0.02 (-0.14-0.1)
Botswana	8 (7-10)	1.27 (1.08-1.49)	24 (20-28)	1.33 (1.16-1.53)	0.15 (-0.06-0.36)	87 (68-109)	14.67 (11.58-18.21)	252 (201-310)	15.83 (12.77-19.42)	0.36 (0.02-0.7)	3 (2-5)	0.6 (0.37-0.86)	5 (3-7)	0.35 (0.23-0.5)	-1.68 (-1.95--1.41)	134 (89-188)	17 (11.1-23.58)	184 (119-268)	9.55 (6.35-13.5)	-1.79 (-2.08--1.5)
Brazil	3471 (3220-3718)	3.52 (3.27-3.78)	8777 (8245-9366)	3.41 (3.2-3.63)	0.17 (0.07-0.26)	39497 (36329-42752)	45.23 (41.66-49.01)	109273 (101497-118081)	43.76 (40.72-47.2)	0.12 (0.03-0.21)	775 (746-799)	0.84 (0.79-0.87)	1670 (1536-1765)	0.68 (0.62-0.72)	-0.49 (-0.68--0.3)	26987 (26288-27640)	24.49 (23.7-25.23)	44784 (42312-46807)	17.89 (16.88-18.71)	-0.9 (-1.11--0.7)
Brunei Darussalam	30 (24-37)	28.3 (22.52-35)	117 (97-140)	29.5 (24.46-35.41)	0.32 (0.24-0.39)	368 (296-448)	398.09 (314.84-486.63)	1272 (1064-1518)	410.12 (343.71-488.55)	0.27 (0.2-0.35)	1 (1-1)	1.21 (0.71-1.75)	2 (1-3)	1.06 (0.56-1.49)	0.18 (-0.11-0.49)	27 (18-36)	26.68 (18.23-36.08)	64 (41-85)	22.74 (14.67-30.22)	-0.08 (-0.27-0.12)
Bulgaria	2276 (1768-2902)	16.9 (13.18-21.29)	2194 (1766-2684)	16.8 (13.63-20.55)	-0.07 (-0.14-0.01)	30096 (23422-38190)	240 (187.75-301.27)	35213 (28412-43119)	234.04 (189.29-285.65)	-0.11 (-0.18--0.04)	31 (27-35)	0.3 (0.26-0.34)	87 (73-103)	0.61 (0.51-0.72)	2.83 (2.39-3.26)	1134 (925-1470)	9.94 (8.2-12.75)	2229 (1834-2692)	16.6 (13.79-19.78)	2.09 (1.79-2.39)
Burkina Faso	58 (49-68)	1.2 (1.02-1.4)	145 (125-170)	1.3 (1.11-1.5)	0.33 (0.3-0.37)	536 (427-687)	12.09 (9.6-15.21)	1292 (1027-1624)	13.12 (10.38-16.51)	0.33 (0.3-0.36)	30 (16-45)	0.77 (0.43-1.19)	62 (37-102)	0.73 (0.44-1.27)	0.09 (0.01-0.17)	844 (457-1265)	17.77 (9.96-26.99)	1770 (993-2763)	16.36 (9.6-26.59)	-0.09 (-0.15--0.03)
Burundi	43 (37-49)	1.69 (1.44-1.96)	69 (58-80)	1.21 (1.03-1.4)	-1.25 (-1.32--1.17)	367 (294-452)	15.67 (12.54-19.36)	555 (434-682)	11.47 (9.02-14.16)	-1.16 (-1.23--1.09)	23 (12-38)	0.95 (0.51-1.53)	24 (14-38)	0.48 (0.27-0.86)	-2.74 (-3.04--2.43)	835 (394-1386)	26.1 (13.36-42.73)	883 (515-1346)	12.25 (7.16-19.82)	-2.99 (-3.32--2.66)
Cabo Verde	2 (2-3)	1.12 (0.93-1.32)	7 (6-8)	1.42 (1.22-1.65)	0.85 (0.77-0.94)	29 (22-36)	12.89 (10.05-16.11)	74 (60-94)	15.84 (12.64-19.97)	0.75 (0.68-0.81)	1 (1-2)	0.49 (0.27-0.98)	2 (1-3)	0.49 (0.3-0.74)	-0.36 (-0.58--0.13)	32 (19-55)	12.77 (7.71-22.73)	53 (34-77)	10.97 (7.09-16.2)	-0.8 (-0.94--0.66)
Cambodia	240 (190-297)	5.14 (4.07-6.45)	752 (597-927)	5.65 (4.53-7.03)	0.32 (0.27-0.36)	2462 (1920-3093)	65.97 (52.1-81.9)	7827 (6198-9641)	72.43 (57.72-89.72)	0.31 (0.27-0.35)	3 (1-11)	0.08 (0.04-0.27)	6 (3-23)	0.06 (0.03-0.24)	-0.87 (-1.06--0.67)	139 (73-390)	3 (1.66-7.66)	278 (150-705)	2.51 (1.38-6.15)	-0.65 (-0.77--0.54)
Cameroon	72 (62-86)	1.39 (1.19-1.61)	228 (196-265)	1.38 (1.2-1.61)	-0.03 (-0.08-0.01)	675 (541-842)	14.52 (11.7-18.17)	2021 (1609-2525)	14.55 (11.55-18.11)	-0.01 (-0.04-0.01)	35 (18-53)	0.85 (0.45-1.39)	80 (47-127)	0.67 (0.4-1.1)	-0.97 (-1.13--0.82)	1083 (536-1596)	20.41 (10.84-30.77)	2676 (1557-4094)	16.07 (9.34-25.46)	-0.94 (-1.12--0.76)
Canada	12038 (9879-14777)	36.15 (29.79-44.68)	22458 (18432-28048)	31.49 (26.02-39.3)	-0.46 (-0.48--0.44)	156152 (130551-191655)	463.66 (388.16-568.71)	316688 (262897-390392)	414.21 (345.23-508.26)	-0.36 (-0.38--0.33)	277 (253-298)	0.86 (0.79-0.93)	326 (275-363)	0.4 (0.34-0.44)	-2.96 (-3.3--2.62)	7082 (6176-8613)	21.73 (19.01-26.32)	8417 (6703-11058)	11.32 (9.19-14.62)	-2.37 (-2.64--2.09)
Central African Republic	21 (18-25)	1.7 (1.44-1.96)	36 (30-42)	1.44 (1.24-1.64)	-0.66 (-0.71--0.62)	159 (123-200)	14.85 (11.56-18.5)	258 (204-324)	12.43 (9.88-15.35)	-0.67 (-0.73--0.62)	11 (5-16)	1.04 (0.53-1.63)	16 (9-25)	0.84 (0.46-1.39)	-0.84 (-0.93--0.76)	353 (164-545)	25.83 (12.78-38.84)	563 (296-860)	20.3 (11.22-31.45)	-0.93 (-1.02--0.84)
Chad	35 (30-42)	1.17 (0.99-1.37)	95 (81-111)	1.27 (1.1-1.47)	0.31 (0.24-0.38)	336 (263-424)	11.74 (9.19-14.69)	833 (661-1042)	13.31 (10.57-16.61)	0.45 (0.39-0.5)	17 (9-27)	0.62 (0.35-1.06)	35 (21-53)	0.62 (0.38-1.01)	-0.1 (-0.23-0.04)	467 (255-728)	14.73 (8.28-22.93)	1127 (679-1718)	14.86 (8.97-22.6)	-0.07 (-0.22-0.08)
Chile	1145 (951-1401)	11.07 (9.16-13.55)	2985 (2454-3599)	11.54 (9.52-13.89)	0.28 (0.19-0.38)	14315 (11828-17395)	147.79 (121.95-178.9)	40269 (33282-48818)	154.18 (127.62-186.36)	0.27 (0.18-0.36)	57 (53-60)	0.61 (0.56-0.64)	105 (94-113)	0.41 (0.36-0.44)	-0.88 (-1.31--0.44)	1509 (1389-1655)	14.98 (13.72-16.56)	2641 (2341-3056)	10.4 (9.25-11.97)	-0.85 (-1.24--0.46)
China	79282 (74169-84020)	8.85 (8.3-9.41)	237573 (225440-250565)	10.23 (9.71-10.78)	0.7 (0.6-0.8)	799331 (746632-856146)	110.75 (103.65-118.02)	2598301 (2472060-2729052)	123.87 (117.75-130.13)	0.59 (0.5-0.68)	800 (397-1054)	0.12 (0.06-0.16)	927 (637-1248)	0.05 (0.03-0.07)	-3.59 (-4.03--3.14)	34735 (21437-46510)	4.49 (2.89-6.11)	53736 (38123-79238)	2.79 (2.01-4.08)	-1.77 (-1.92--1.61)
Colombia	711 (586-857)	3.78 (3.13-4.59)	2644 (2285-3048)	4.73 (4.1-5.44)	1.17 (0.75-1.59)	7955 (6343-9753)	47.73 (38.45-58.96)	32369 (27201-38043)	58.77 (49.55-68.98)	1.07 (0.69-1.46)	167 (159-175)	0.96 (0.91-1)	537 (448-628)	0.97 (0.81-1.14)	1.22 (0.09-2.37)	5093 (4865-5341)	24.55 (23.36-25.79)	12843 (10783-14996)	23.36 (19.64-27.29)	0.96 (-0.1-2.03)
Comoros	4 (3-4)	1.65 (1.39-1.93)	7 (6-8)	1.31 (1.1-1.52)	-0.89 (-0.95--0.83)	32 (26-40)	16.53 (13.2-20.3)	64 (51-80)	13.31 (10.54-16.33)	-0.81 (-0.86--0.76)	2 (1-2)	0.77 (0.37-1.3)	2 (1-4)	0.5 (0.28-0.85)	-1.8 (-2.08--1.52)	57 (21-90)	20.96 (9.11-32.97)	72 (41-114)	12.54 (7.19-20.23)	-2.17 (-2.56--1.78)
Congo	21 (18-25)	1.85 (1.58-2.14)	50 (43-59)	1.66 (1.45-1.92)	-0.45 (-0.49--0.41)	182 (144-224)	17.64 (13.95-21.77)	420 (342-521)	16.28 (13.26-19.94)	-0.32 (-0.36--0.28)	12 (6-17)	1.2 (0.62-1.74)	20 (12-28)	0.82 (0.5-1.2)	-1.48 (-1.62--1.34)	364 (177-545)	29.42 (14.88-42.84)	644 (374-896)	19.7 (11.83-27.69)	-1.58 (-1.74--1.42)
Cook Islands	1 (1-1)	5.94 (4.73-7.54)	1 (1-2)	5.52 (4.32-7.11)	-0.33 (-0.36--0.29)	9 (7-11)	78.14 (61.77-98.56)	20 (15-25)	73.75 (58.19-93.75)	-0.27 (-0.31--0.23)	0 (0-0)	0.05 (0.03-0.08)	0 (0-0)	0.02 (0.01-0.05)	-3.12 (-3.41--2.84)	1 (0-1)	3.64 (2.33-5.63)	0 (0-1)	1.94 (1.1-3.65)	-1.99 (-2.15--1.82)
Costa Rica	45 (37-56)	2.49 (2.02-3.11)	139 (113-170)	2.49 (2.04-3.05)	-0.03 (-0.1-0.04)	567 (450-711)	33.05 (26.26-41.38)	1831 (1452-2299)	33.39 (26.53-41.74)	0.01 (-0.05-0.07)	4 (3-4)	0.21 (0.18-0.23)	18 (16-20)	0.33 (0.29-0.37)	2.32 (1.77-2.87)	104 (93-116)	5.4 (4.84-6.05)	457 (398-515)	8.34 (7.29-9.39)	2.1 (1.57-2.63)
Croatia	1799 (1457-2185)	26.6 (21.57-32.43)	2821 (2305-3616)	34.01 (28.04-43.16)	1.74 (1.4-2.08)	21579 (17422-26028)	363.14 (294.8-434.77)	43290 (35915-55132)	459.16 (379.31-581.17)	1.72 (1.39-2.05)	69 (63-76)	1.25 (1.14-1.39)	105 (90-120)	1.08 (0.93-1.24)	0.73 (0.38-1.08)	1711 (1521-1968)	29.74 (26.43-34.17)	2284 (1937-2766)	25.2 (21.48-30.06)	0.46 (0.18-0.75)
Cuba	267 (220-327)	2.59 (2.13-3.19)	511 (429-621)	2.78 (2.37-3.34)	0.49 (0.35-0.62)	3709 (2979-4540)	35.95 (28.85-44.04)	7365 (6075-8977)	38.05 (31.67-46.09)	0.44 (0.3-0.58)	52 (48-58)	0.51 (0.47-0.57)	102 (89-117)	0.54 (0.47-0.62)	0.46 (-0.07-0.99)	1694 (1571-1879)	15.78 (14.64-17.53)	2693 (2342-3089)	15.72 (13.74-17.92)	0.14 (-0.34-0.62)
Cyprus	64 (53-77)	6.99 (5.72-8.32)	139 (117-167)	6.58 (5.55-7.87)	0.04 (-0.1-0.18)	708 (579-838)	79.74 (65.09-94.5)	1726 (1439-2068)	77.12 (64.35-92.1)	0.1 (-0.04-0.24)	16 (8-24)	3.02 (1.58-4.93)	18 (11-27)	1.08 (0.65-1.69)	-3.43 (-3.78--3.07)	281 (157-408)	44.42 (24.96-67.61)	302 (200-440)	16.29 (10.81-24.21)	-3.35 (-3.58--3.13)
Czechia	3602 (2865-4385)	26.35 (21.06-32.14)	7394 (6111-9269)	36.9 (30.68-45.59)	1.8 (1.45-2.16)	50311 (40518-61632)	356.63 (288.02-435.58)	111717 (93959-137734)	486.57 (406.73-598.64)	1.63 (1.33-1.93)	97 (91-103)	0.71 (0.67-0.76)	236 (203-263)	1.03 (0.89-1.15)	2.55 (2.11-2.98)	2942 (2607-3431)	21.84 (19.49-25.32)	5372 (4608-6451)	24.84 (21.45-29.45)	1.49 (1.15-1.84)
C么te d'Ivoire	70 (58-84)	1.31 (1.11-1.53)	201 (172-238)	1.33 (1.14-1.54)	-0.04 (-0.06--0.01)	607 (476-768)	13.92 (11.03-17.69)	1764 (1404-2233)	14.15 (11.17-17.72)	-0.06 (-0.09--0.02)	28 (16-41)	0.77 (0.45-1.23)	63 (35-101)	0.6 (0.35-0.99)	-0.99 (-1.14--0.83)	958 (537-1408)	18.14 (10.49-26.92)	2110 (1173-3244)	14.27 (8.23-22.9)	-0.93 (-1.09--0.77)
Democratic People's Republic of Korea	1278 (1002-1604)	7.81 (6.19-9.74)	2353 (1841-2930)	7.2 (5.61-9.01)	-0.28 (-0.31--0.26)	12437 (9898-15421)	95.45 (75.85-119.03)	26864 (21300-33311)	86.37 (68.49-107.32)	-0.36 (-0.41--0.3)	21 (12-54)	0.15 (0.09-0.41)	28 (12-94)	0.1 (0.04-0.33)	-1.46 (-1.56--1.35)	795 (483-1682)	5.24 (3.25-10.7)	1100 (603-2585)	3.61 (1.98-8.52)	-1.21 (-1.3--1.13)
Democratic Republic of the Congo	272 (226-320)	1.57 (1.33-1.82)	563 (473-666)	1.35 (1.15-1.56)	-0.48 (-0.55--0.41)	2267 (1747-2840)	15.23 (11.97-18.85)	4477 (3512-5549)	12.51 (9.85-15.41)	-0.65 (-0.76--0.53)	105 (54-161)	0.76 (0.41-1.25)	224 (127-363)	0.7 (0.39-1.2)	-0.31 (-0.41--0.2)	3408 (1728-5081)	18.41 (9.75-28.45)	7031 (3919-11028)	16.12 (9.14-26.22)	-0.47 (-0.58--0.36)
Denmark	834 (685-1018)	10.77 (8.95-13.08)	1223 (1031-1462)	10.92 (9.2-12.91)	-0.17 (-0.72-0.38)	11081 (9285-13362)	126.19 (105.53-151.83)	17242 (14564-20346)	131.89 (111.14-155.37)	-0.06 (-0.64-0.53)	99 (89-109)	1.16 (1.06-1.26)	101 (86-112)	0.75 (0.65-0.83)	-1.72 (-2--1.44)	1918 (1758-2100)	23.79 (21.97-25.81)	1717 (1528-1916)	14.03 (12.69-15.47)	-2.02 (-2.28--1.76)
Djibouti	3 (2-3)	1.6 (1.34-1.88)	11 (9-13)	1.42 (1.19-1.66)	-0.48 (-0.53--0.43)	22 (17-27)	16.13 (12.87-20.01)	92 (71-116)	14.61 (11.46-17.95)	-0.42 (-0.48--0.37)	1 (1-1)	0.75 (0.42-1.15)	3 (2-5)	0.54 (0.32-0.88)	-1.3 (-1.38--1.21)	39 (21-58)	18.87 (10.91-26.6)	102 (61-161)	12.79 (7.7-20.34)	-1.48 (-1.58--1.37)
Dominica	2 (2-2)	3.2 (2.66-3.75)	3 (3-4)	3.9 (3.27-4.58)	0.85 (0.75-0.96)	25 (20-29)	40.82 (32.72-48.68)	40 (32-49)	47.34 (38.26-57.2)	0.58 (0.49-0.67)	0 (0-0)	0.3 (0.21-0.4)	0 (0-0)	0.31 (0.19-0.44)	0.32 (0.08-0.55)	5 (4-7)	8.95 (6.49-11.52)	8 (5-11)	9.82 (6.14-13.47)	0.54 (0.32-0.76)
Dominican Republic	103 (85-125)	2.54 (2.09-3.12)	277 (227-334)	2.7 (2.21-3.25)	0.33 (0.27-0.39)	1232 (978-1534)	34.02 (27.12-42.53)	3619 (2896-4396)	36.57 (29.29-44.27)	0.35 (0.29-0.41)	11 (7-15)	0.27 (0.17-0.35)	25 (15-33)	0.24 (0.14-0.32)	0.31 (0.08-0.55)	476 (319-616)	9.14 (6.09-11.85)	905 (571-1196)	8.33 (5.31-10.97)	0.38 (0.11-0.65)
Ecuador	136 (111-164)	2.43 (1.96-2.96)	458 (374-545)	2.75 (2.24-3.28)	0.72 (0.56-0.89)	1622 (1290-2000)	31.69 (25.05-39.36)	5717 (4534-6879)	35.11 (27.92-42.29)	0.63 (0.48-0.78)	33 (30-36)	0.56 (0.51-0.62)	60 (48-74)	0.37 (0.3-0.46)	-0.65 (-1.63-0.33)	1192 (1089-1308)	16.75 (15.33-18.45)	1780 (1416-2224)	10.41 (8.29-12.96)	-0.98 (-1.88--0.08)
Egypt	1586 (1316-1885)	5.44 (4.53-6.53)	4003 (3351-4795)	5.68 (4.75-6.81)	0.19 (0.15-0.22)	14795 (11875-17666)	65.32 (52.69-79.03)	37001 (29929-44646)	69.23 (56.95-84.3)	0.24 (0.21-0.27)	305 (205-405)	1.05 (0.74-1.47)	435 (307-565)	0.67 (0.5-0.92)	-1.38 (-1.49--1.27)	12217 (7632-16713)	31.95 (21.65-42.11)	16172 (10877-20720)	20.34 (14.53-25.82)	-1.44 (-1.57--1.32)
El Salvador	64 (51-79)	2.09 (1.67-2.6)	118 (93-146)	1.96 (1.55-2.43)	-0.23 (-0.32--0.14)	783 (617-987)	27.17 (21.25-34.34)	1626 (1251-2041)	26.06 (20.03-32.95)	-0.15 (-0.23--0.07)	1 (1-2)	0.04 (0.02-0.05)	3 (1-4)	0.04 (0.02-0.06)	0.64 (0.3-0.99)	46 (31-63)	1.41 (0.95-1.93)	90 (53-127)	1.42 (0.82-2.02)	0.3 (0.05-0.55)
Equatorial Guinea	4 (3-4)	1.67 (1.43-1.92)	11 (9-13)	1.85 (1.58-2.15)	0.48 (0.41-0.56)	30 (23-37)	15.81 (12.57-19.41)	95 (76-117)	19.2 (15.42-23.71)	0.9 (0.75-1.05)	2 (1-3)	0.98 (0.49-1.57)	3 (2-5)	0.63 (0.37-1.04)	-1.74 (-1.92--1.56)	55 (25-86)	24.64 (11.81-37.4)	101 (53-167)	14.56 (8.3-23.84)	-2.05 (-2.25--1.85)
Eritrea	22 (18-26)	1.62 (1.37-1.86)	45 (38-52)	1.4 (1.2-1.61)	-0.61 (-0.66--0.55)	161 (126-203)	14.57 (11.5-17.94)	353 (280-437)	12.97 (10.37-15.87)	-0.51 (-0.58--0.43)	11 (6-17)	0.98 (0.53-1.52)	19 (12-27)	0.71 (0.45-1.15)	-1.17 (-1.25--1.09)	445 (216-711)	26.25 (13.4-40.38)	681 (427-1025)	17.65 (11.48-26.33)	-1.41 (-1.5--1.32)
Estonia	428 (341-531)	20.71 (16.57-25.47)	670 (538-862)	27.92 (22.33-34.62)	1.25 (1.15-1.36)	5671 (4558-6965)	273.91 (220.73-336.1)	10442 (8463-12812)	365.15 (299.77-444.05)	1.21 (1.11-1.3)	5 (4-6)	0.26 (0.22-0.32)	19 (15-22)	0.63 (0.53-0.74)	3.28 (3.02-3.55)	217 (168-278)	11.23 (8.77-14.23)	470 (389-592)	17.79 (14.95-21.75)	1.72 (1.54-1.9)
Eswatini	4 (4-5)	1.22 (1.04-1.41)	8 (7-10)	1.23 (1.07-1.41)	-0.03 (-0.14-0.07)	41 (32-52)	13.52 (10.65-16.77)	83 (65-103)	13.85 (11.03-17.23)	0.03 (-0.07-0.13)	2 (1-3)	0.55 (0.32-0.8)	3 (2-5)	0.53 (0.3-0.78)	0.2 (-0.3-0.7)	69 (45-98)	15.63 (9.79-22.29)	134 (77-197)	15.9 (9.6-23.55)	0.43 (-0.16-1.02)
Ethiopia	340 (310-369)	1.54 (1.42-1.67)	564 (517-612)	1.15 (1.07-1.24)	-1.07 (-1.15--0.98)	2697 (2419-2976)	13.81 (12.54-15.1)	4957 (4453-5498)	11.52 (10.44-12.67)	-0.66 (-0.73--0.58)	138 (59-214)	0.68 (0.32-1.06)	161 (109-249)	0.35 (0.23-0.56)	-2.6 (-2.82--2.39)	5244 (2094-8351)	18.87 (8.41-29.07)	5591 (3887-8553)	8.89 (6.08-13.71)	-3 (-3.24--2.76)
Fiji	20 (16-26)	5.59 (4.44-7.12)	48 (38-61)	5.77 (4.5-7.21)	0.08 (0.07-0.1)	210 (164-263)	73.26 (58.13-92.42)	498 (389-623)	74.12 (58.28-92.07)	0.03 (0.01-0.06)	0 (0-0)	0.06 (0.04-0.08)	0 (0-1)	0.06 (0.03-0.08)	-0.13 (-0.38-0.12)	22 (14-29)	3.71 (2.62-5.02)	25 (17-35)	3.29 (2.27-4.59)	-0.45 (-0.61--0.28)
Finland	1840 (1533-2208)	25.96 (21.64-31.09)	3099 (2489-3768)	26.41 (21.6-31.84)	-0.2 (-0.72-0.32)	22859 (18973-27458)	303.29 (251.06-364.48)	45552 (37318-54893)	323.73 (265.95-386.65)	-0.08 (-0.63-0.47)	108 (89-128)	1.5 (1.25-1.79)	157 (128-175)	1.02 (0.85-1.12)	-1.01 (-1.3--0.73)	2307 (1963-2713)	32.56 (27.85-38.13)	2811 (2429-3247)	20.76 (18.34-23.65)	-1.3 (-1.44--1.16)
France	9714 (7940-12050)	12.42 (10.16-15.28)	10705 (8343-13237)	8.63 (6.79-10.62)	-1.26 (-1.36--1.17)	128520 (105336-157914)	147.07 (120.61-180.42)	160777 (126368-198447)	108.73 (85.7-134.17)	-1.04 (-1.14--0.94)	706 (627-773)	0.8 (0.72-0.87)	582 (483-650)	0.3 (0.26-0.34)	-4.11 (-4.59--3.63)	13657 (12392-15300)	16.27 (14.93-17.99)	9596 (8293-11328)	6.12 (5.41-7.18)	-4.06 (-4.46--3.65)
Gabon	12 (10-14)	2.07 (1.76-2.4)	21 (18-25)	1.84 (1.57-2.14)	-0.46 (-0.49--0.42)	119 (93-148)	21.03 (16.52-26.22)	190 (152-236)	18.61 (14.84-22.71)	-0.49 (-0.54--0.45)	6 (3-8)	1.05 (0.59-1.56)	7 (4-10)	0.73 (0.42-1.07)	-1.4 (-1.56--1.24)	150 (84-212)	24.69 (13.77-35.03)	191 (110-284)	16.6 (9.71-24.05)	-1.51 (-1.68--1.35)
Gambia	5 (4-6)	1.19 (1-1.41)	15 (13-18)	1.24 (1.07-1.43)	0.12 (0.1-0.14)	46 (36-57)	12.29 (9.69-15.33)	135 (108-169)	12.82 (10.15-16.05)	0.1 (0.07-0.12)	2 (1-4)	0.71 (0.38-1.22)	6 (4-10)	0.67 (0.4-1.03)	-0.44 (-0.59--0.3)	76 (41-115)	16.86 (9.26-26.81)	205 (124-298)	15.92 (9.39-23.39)	-0.47 (-0.66--0.29)
Georgia	2234 (1724-2881)	33.81 (26.08-43.17)	4897 (4029-5879)	79.7 (66.31-95.42)	3.63 (3.01-4.25)	27282 (21614-35081)	445.92 (353.52-567.62)	63551 (53898-75022)	1013.77 (860.9-1194.24)	3.53 (2.94-4.12)	4 (3-5)	0.07 (0.05-0.08)	79 (68-91)	1.31 (1.13-1.51)	13.06 (11.66-14.48)	487 (303-770)	8.32 (5.18-13.11)	2678 (2203-3333)	45.59 (37.78-56.22)	7.52 (6.85-8.21)
Germany	15210 (12870-18191)	12.65 (10.72-15.1)	25620 (20640-30272)	15.08 (12.18-17.78)	1.17 (0.83-1.51)	190314 (160903-228313)	142.54 (120.23-170.06)	373801 (306801-444547)	178.09 (146.61-211.01)	1.45 (1.05-1.85)	2302 (1988-2627)	1.75 (1.51-2)	3010 (2440-3377)	1.22 (1.02-1.36)	-0.68 (-0.96--0.41)	42969 (37904-48339)	33.94 (30-37.95)	44359 (38244-49452)	20.46 (18.05-22.66)	-1.25 (-1.52--0.97)
Ghana	99 (84-116)	1.32 (1.12-1.53)	280 (239-331)	1.34 (1.15-1.56)	0.01 (0-0.03)	904 (714-1134)	13.63 (10.7-16.94)	2592 (2074-3220)	14.24 (11.35-18.12)	0.1 (0.08-0.12)	57 (32-81)	0.96 (0.55-1.4)	101 (58-153)	0.66 (0.37-1.02)	-1.44 (-1.58--1.31)	1907 (1052-2701)	23.97 (13.41-33.83)	3150 (1880-4593)	15.51 (9.03-23.19)	-1.62 (-1.77--1.48)
Greece	1048 (859-1259)	6.77 (5.57-8.1)	2132 (1713-2714)	10.87 (8.79-13.87)	1.98 (1.86-2.11)	13468 (11111-16195)	85 (70.13-102.03)	35393 (28517-46381)	137.95 (112.4-182.93)	2.03 (1.9-2.16)	121 (109-130)	0.84 (0.76-0.91)	215 (179-240)	0.67 (0.58-0.74)	-0.78 (-1.09--0.47)	2340 (2153-2547)	16 (14.73-17.3)	3410 (2973-3866)	12.87 (11.38-14.35)	-0.67 (-0.91--0.44)
Greenland	17 (13-20)	48.43 (39.16-59.67)	38 (30-46)	47.56 (38.69-59.04)	-0.04 (-0.06--0.02)	162 (134-194)	607.67 (497.87-736.23)	377 (301-453)	605.58 (488.19-732.34)	0 (-0.04-0.04)	1 (0-1)	1.95 (0.96-2.96)	0 (0-1)	0.88 (0.5-1.43)	-2.66 (-2.8--2.51)	17 (10-23)	49.59 (29.48-69.24)	16 (11-22)	26.58 (18.67-38.17)	-2.1 (-2.21--1.99)
Grenada	2 (2-3)	3.67 (2.91-4.55)	7 (6-8)	5.4 (4.67-6.21)	1.38 (1.12-1.64)	34 (26-42)	46.19 (35.97-56.91)	74 (61-86)	63.78 (53-73.91)	1.07 (0.79-1.35)	1 (1-1)	0.99 (0.79-1.17)	1 (1-1)	1.11 (0.96-1.26)	0.37 (0.19-0.54)	21 (17-25)	30.37 (25.21-35.77)	38 (33-44)	32.71 (27.72-37.32)	0.34 (0.1-0.57)
Guam	7 (5-8)	8.08 (6.28-10.15)	14 (11-18)	6.37 (5.1-8.13)	-0.82 (-0.89--0.74)	64 (51-80)	103.87 (81.88-129.84)	180 (145-227)	84.59 (68.42-106.25)	-0.71 (-0.76--0.65)	0 (0-0)	0.03 (0.01-0.05)	0 (0-0)	0.01 (0-0.02)	-3.88 (-4.73--3.02)	3 (1-4)	3.12 (1.88-4.67)	3 (2-6)	1.72 (0.99-2.84)	-1.88 (-2.26--1.5)
Guatemala	86 (69-107)	2.29 (1.84-2.82)	240 (192-297)	2.09 (1.67-2.6)	-0.38 (-0.45--0.31)	918 (706-1165)	29.08 (22.72-37.03)	2922 (2257-3734)	27.28 (21.05-34.69)	-0.29 (-0.36--0.22)	5 (4-7)	0.17 (0.13-0.21)	17 (15-20)	0.16 (0.14-0.19)	0.65 (-0.01-1.31)	182 (147-230)	4.46 (3.57-5.59)	538 (459-625)	4.47 (3.83-5.18)	0.72 (0.09-1.36)
Guinea	47 (40-55)	1.34 (1.14-1.54)	94 (81-108)	1.37 (1.18-1.57)	0.08 (0.06-0.09)	456 (361-575)	13.6 (10.71-17.03)	853 (685-1054)	14.22 (11.39-17.47)	0.1 (0.07-0.13)	21 (11-34)	0.68 (0.36-1.12)	34 (20-53)	0.61 (0.35-1)	-0.4 (-0.49--0.32)	601 (296-918)	16.57 (8.42-25.17)	1057 (603-1621)	14.74 (8.85-23.05)	-0.38 (-0.45--0.3)
Guinea-Bissau	6 (5-8)	1.37 (1.18-1.58)	13 (12-16)	1.38 (1.21-1.57)	0 (-0.01-0.01)	55 (43-69)	13.36 (10.59-16.57)	107 (86-134)	13.31 (10.68-16.53)	-0.06 (-0.08--0.04)	4 (2-6)	1.06 (0.58-1.64)	6 (3-9)	0.84 (0.49-1.26)	-0.8 (-0.86--0.74)	141 (67-219)	27.58 (14.5-41.78)	222 (128-325)	21.23 (12.17-30.09)	-0.91 (-0.97--0.86)
Guyana	16 (14-19)	3.82 (3.26-4.49)	27 (23-32)	3.79 (3.25-4.38)	0.06 (-0.06-0.18)	177 (146-215)	47.56 (38.58-57.8)	305 (247-364)	48.34 (39.54-57.37)	0.12 (0.01-0.23)	4 (3-4)	0.89 (0.77-1.02)	5 (4-7)	0.8 (0.62-1.04)	0.23 (-0.29-0.77)	142 (117-167)	27.61 (23.45-31.73)	191 (145-250)	26.2 (20.07-34.08)	0.34 (-0.13-0.82)
Haiti	117 (97-141)	3.19 (2.66-3.89)	240 (201-281)	2.89 (2.44-3.43)	-0.25 (-0.3--0.19)	1196 (953-1464)	39.22 (31.16-48.35)	2449 (1962-2991)	36.2 (29.13-43.82)	-0.18 (-0.24--0.12)	30 (15-49)	0.85 (0.45-1.31)	57 (32-88)	0.69 (0.4-1.08)	-0.41 (-0.51--0.31)	1170 (570-1953)	27.36 (13.86-43.92)	2196 (1203-3451)	22.07 (12.48-34.15)	-0.43 (-0.54--0.33)
Honduras	48 (38-58)	2.19 (1.77-2.72)	155 (125-188)	2.29 (1.85-2.81)	0.11 (0.05-0.17)	538 (420-680)	27.98 (21.87-35.19)	1763 (1385-2216)	29.25 (23.05-36.14)	0.13 (0.07-0.19)	6 (3-9)	0.31 (0.16-0.47)	23 (13-33)	0.4 (0.21-0.56)	0.93 (0.74-1.11)	201 (108-278)	8.36 (4.57-11.51)	621 (350-914)	9.35 (5.27-13.43)	0.47 (0.34-0.59)
Hungary	4185 (3491-5015)	28.08 (23.54-33.62)	5508 (4547-6628)	30.37 (25.31-36.47)	0.23 (0.16-0.3)	58365 (48532-69893)	385.51 (322.06-461.28)	83485 (69389-100358)	404.35 (336.5-484.4)	0.11 (0.06-0.17)	241 (223-258)	1.71 (1.58-1.81)	328 (291-362)	1.6 (1.42-1.77)	-0.46 (-0.81--0.1)	6456 (5900-7164)	45.53 (41.89-50.15)	7176 (6332-8105)	38.23 (33.9-42.72)	-0.84 (-1.09--0.59)
Iceland	24 (19-29)	8.5 (6.89-10.37)	42 (33-51)	7.32 (5.82-9.01)	-0.09 (-0.39-0.21)	305 (249-371)	102.13 (83.25-123.92)	553 (446-676)	91.67 (73.97-111.09)	0.13 (-0.23-0.5)	2 (2-3)	0.75 (0.66-0.82)	3 (3-4)	0.48 (0.4-0.53)	-1.6 (-1.96--1.23)	43 (39-47)	14.67 (13.35-16.05)	54 (47-61)	9.14 (8.01-10.27)	-1.67 (-1.98--1.36)
India	13522 (12512-14589)	2.84 (2.64-3.07)	36115 (33591-38662)	2.92 (2.73-3.12)	0.14 (0.08-0.19)	130781 (118935-143260)	33.52 (30.81-36.35)	396864 (364587-431478)	35.57 (32.87-38.49)	0.26 (0.21-0.31)	1439 (802-2106)	0.34 (0.19-0.49)	3867 (2583-5084)	0.35 (0.24-0.47)	0.25 (0.07-0.43)	47782 (27359-72659)	8.95 (5.28-12.93)	108780 (76289-137786)	8.81 (6.16-11.17)	-0.05 (-0.15-0.05)
Indonesia	5672 (5241-6121)	5.63 (5.22-6.05)	16559 (15331-17897)	6.36 (5.9-6.83)	0.41 (0.38-0.45)	57790 (53084-63373)	72.68 (67.15-78.84)	165781 (152150-181286)	81.66 (75.69-88.43)	0.36 (0.33-0.4)	74 (36-248)	0.09 (0.04-0.3)	146 (58-545)	0.08 (0.03-0.32)	-0.26 (-0.32--0.2)	3192 (1844-8389)	3.21 (1.85-8.11)	6214 (3308-16685)	3.01 (1.65-7.45)	-0.28 (-0.33--0.24)
Iran (Islamic Republic of)	1421 (1317-1532)	4.87 (4.56-5.19)	3837 (3579-4111)	4.81 (4.51-5.14)	0 (-0.05-0.04)	13398 (12295-14655)	59.79 (55.46-64.65)	42516 (39455-46155)	59.58 (55.33-64.49)	0.05 (0-0.1)	189 (130-240)	0.77 (0.49-0.97)	390 (263-475)	0.53 (0.34-0.65)	-1.15 (-1.2--1.1)	6525 (4793-8295)	20.52 (14.57-25.66)	11189 (8664-13856)	13.73 (10.44-16.84)	-1.23 (-1.28--1.18)
Iraq	320 (262-391)	3.93 (3.2-4.92)	979 (797-1208)	3.75 (3.07-4.64)	-0.02 (-0.07-0.04)	3687 (2920-4564)	49.65 (39.45-61.76)	10163 (8151-12724)	47.72 (38.33-60.04)	0.03 (-0.03-0.09)	23 (11-53)	0.28 (0.14-0.62)	56 (24-139)	0.25 (0.12-0.58)	-0.79 (-0.91--0.66)	773 (372-1798)	8.41 (4.31-18.22)	1779 (797-4402)	6.69 (3.23-15.66)	-1.07 (-1.18--0.96)
Ireland	551 (443-677)	13.03 (10.65-16.06)	943 (773-1152)	12.15 (9.93-14.74)	-0.14 (-0.18--0.1)	6855 (5647-8425)	155.1 (127.21-189.72)	12625 (10309-15241)	151.37 (123.88-182.1)	0.02 (-0.05-0.08)	41 (37-44)	1.04 (0.94-1.12)	37 (31-42)	0.44 (0.37-0.49)	-2.66 (-2.88--2.44)	832 (754-922)	20.51 (18.75-22.49)	725 (622-844)	9.08 (7.85-10.48)	-2.6 (-2.78--2.42)
Israel	791 (645-964)	15.91 (12.97-19.38)	1731 (1418-2073)	14.2 (11.74-16.92)	-0.43 (-0.46--0.39)	10183 (8379-12342)	198.71 (163.03-240.99)	22952 (19075-27554)	175.36 (145.44-210.23)	-0.46 (-0.51--0.41)	80 (71-89)	1.72 (1.51-1.9)	105 (89-118)	0.76 (0.65-0.85)	-2.65 (-2.89--2.4)	1620 (1469-1781)	33.39 (30.32-36.65)	1879 (1650-2141)	14.57 (12.88-16.5)	-2.74 (-2.97--2.51)
Italy	55049 (52482-57555)	62.31 (59.41-65.2)	90004 (85349-94081)	72.88 (69.3-76.08)	0.48 (0.44-0.51)	756052 (722135-791331)	807.46 (771.24-844.82)	1466416 (1392644-1532945)	924.86 (882.16-966.44)	0.44 (0.4-0.48)	1102 (1018-1149)	1.24 (1.15-1.3)	1354 (1097-1492)	0.72 (0.61-0.78)	-2.37 (-2.76--1.97)	32892 (28531-39194)	37.62 (33.08-44.27)	37679 (29333-50845)	22.96 (18.2-30.49)	-2.07 (-2.41--1.73)
Jamaica	41 (33-49)	2.33 (1.88-2.83)	71 (58-87)	2.3 (1.88-2.79)	0.02 (-0.06-0.1)	575 (458-709)	31.69 (25.09-39.41)	975 (785-1209)	31.46 (25.35-39.04)	0.03 (-0.05-0.11)	4 (4-5)	0.23 (0.2-0.26)	9 (7-12)	0.29 (0.23-0.37)	1.01 (0.49-1.53)	123 (108-139)	6.63 (5.83-7.45)	262 (205-336)	8.43 (6.58-10.82)	0.86 (0.36-1.37)
Japan	51918 (48604-55185)	29.79 (27.94-31.65)	87897 (83115-92741)	31.7 (30.23-33.23)	0.23 (0.19-0.26)	680585 (636809-730824)	398.84 (373.21-427.35)	1650169 (1573292-1730896)	420.38 (402.86-441.94)	0.2 (0.18-0.21)	2499 (2239-2634)	1.63 (1.44-1.73)	3654 (2716-4205)	0.59 (0.46-0.66)	-3 (-3.43--2.58)	52996 (48213-58944)	32.86 (29.9-36.44)	63453 (51445-78386)	13.22 (10.9-16.44)	-2.71 (-3.12--2.3)
Jordan	56 (45-69)	3.7 (2.99-4.59)	280 (227-343)	3.3 (2.69-4.04)	-0.24 (-0.4--0.08)	564 (443-709)	47.77 (37.8-59.97)	2989 (2370-3711)	43.45 (34.98-53.46)	-0.16 (-0.31--0.01)	6 (4-8)	0.42 (0.29-0.58)	15 (10-20)	0.21 (0.13-0.28)	-2.59 (-2.89--2.28)	232 (164-310)	12.42 (8.8-16.44)	523 (347-688)	5.93 (4.01-7.75)	-2.76 (-3.06--2.46)
Kazakhstan	3649 (2852-4586)	27.77 (21.86-34.98)	6178 (4928-7587)	31.16 (24.89-37.98)	0.42 (0.37-0.48)	42560 (33615-52810)	363.62 (287.85-452.37)	68050 (54236-83620)	406.66 (328.08-496.02)	0.51 (0.44-0.57)	7 (6-9)	0.06 (0.05-0.07)	45 (37-55)	0.28 (0.23-0.34)	4.94 (3.85-6.04)	799 (510-1224)	7 (4.41-10.96)	2030 (1536-2633)	12.26 (9.18-16.29)	1.89 (1.51-2.27)
Kenya	124 (114-134)	1.33 (1.23-1.44)	339 (312-364)	1.29 (1.2-1.38)	-0.17 (-0.19--0.14)	1125 (1020-1239)	13.56 (12.37-14.84)	3021 (2722-3336)	13.01 (11.87-14.23)	-0.23 (-0.27--0.19)	36 (21-51)	0.43 (0.26-0.63)	93 (64-135)	0.45 (0.29-0.7)	0.39 (0.3-0.48)	1244 (754-1704)	10.62 (6.46-14.91)	3057 (2157-4327)	10.47 (7.22-15.14)	0.17 (0.05-0.29)
Kiribati	2 (2-3)	6.09 (4.78-7.61)	5 (4-6)	6.28 (4.97-7.79)	0.07 (0.02-0.13)	24 (19-30)	77.72 (61.41-96.05)	48 (37-59)	80.36 (63.04-99.08)	0.09 (0.03-0.16)	0 (0-0)	0.24 (0.16-0.44)	0 (0-0)	0.24 (0.15-0.46)	-0.02 (-0.09-0.06)	9 (6-14)	12.7 (8.97-20.88)	15 (9-27)	13.12 (8.24-22.64)	0.05 (-0.02-0.11)
Kuwait	32 (27-39)	4.57 (3.67-5.63)	142 (114-175)	4.11 (3.31-5.06)	-0.24 (-0.36--0.11)	322 (261-390)	59.44 (47.97-73.41)	1483 (1194-1824)	55.15 (43.87-68.56)	-0.13 (-0.26-0)	2 (2-2)	0.22 (0.2-0.25)	5 (4-6)	0.18 (0.15-0.22)	-0.42 (-1.61-0.79)	66 (62-72)	7 (6.31-7.77)	186 (155-225)	5.06 (4.19-6.13)	-0.87 (-1.95-0.23)
Kyrgyzstan	877 (695-1099)	28.29 (22.53-35.91)	1458 (1167-1799)	27.54 (22.28-33.78)	-0.1 (-0.12--0.07)	10390 (8247-12757)	369.25 (293.97-454.13)	15572 (12686-19308)	366.15 (298.01-450.13)	0.04 (0.01-0.07)	2 (2-3)	0.07 (0.06-0.08)	6 (5-7)	0.13 (0.1-0.16)	2.25 (1.54-2.96)	217 (143-327)	7.69 (4.97-11.89)	382 (277-537)	8.78 (6.14-12.79)	0.58 (0.33-0.83)
Lao People's Democratic Republic	123 (98-152)	5.57 (4.43-6.97)	302 (239-373)	6.32 (5-7.79)	0.36 (0.32-0.4)	1251 (989-1548)	71.12 (56.54-87.26)	3160 (2500-3886)	81.63 (65.2-100.99)	0.39 (0.36-0.42)	2 (1-6)	0.11 (0.05-0.35)	3 (1-11)	0.07 (0.03-0.28)	-1.39 (-1.47--1.3)	80 (40-221)	3.78 (2.04-9.73)	134 (70-376)	3 (1.67-7.43)	-0.88 (-0.94--0.82)
Latvia	592 (469-758)	16.47 (13.13-20.91)	624 (495-794)	17.92 (14.3-22.88)	0.82 (0.55-1.09)	8073 (6512-10038)	223.44 (180.62-276.34)	9974 (7958-12763)	240.64 (192.82-303.2)	0.79 (0.53-1.05)	4 (3-4)	0.11 (0.1-0.13)	10 (9-12)	0.26 (0.22-0.29)	3.43 (3.1-3.77)	215 (162-305)	6.25 (4.77-8.76)	354 (286-463)	9.63 (7.93-12.16)	1.87 (1.63-2.11)
Lebanon	119 (99-145)	5.16 (4.3-6.24)	268 (226-322)	4.69 (3.93-5.65)	-0.29 (-0.31--0.27)	1269 (1033-1560)	63.87 (52.64-78.36)	3643 (2980-4363)	59.26 (48.37-71.06)	-0.2 (-0.23--0.17)	28 (15-47)	1.32 (0.7-2.2)	21 (14-31)	0.35 (0.22-0.5)	-4.65 (-4.9--4.39)	846 (434-1436)	36.11 (18.63-60.76)	570 (397-804)	9.46 (6.59-13.47)	-4.59 (-4.88--4.3)
Lesotho	10 (8-11)	1.08 (0.91-1.25)	16 (13-18)	1.3 (1.13-1.49)	0.77 (0.69-0.86)	99 (77-124)	11.41 (8.96-14.13)	155 (122-196)	13.86 (11.1-17.32)	0.76 (0.69-0.83)	4 (2-5)	0.43 (0.27-0.63)	7 (4-10)	0.6 (0.34-0.87)	1.96 (1.48-2.44)	111 (74-156)	11.39 (7.61-16.04)	252 (156-355)	17.71 (10.89-25.6)	2.38 (1.85-2.9)
Liberia	15 (13-18)	1.21 (1.03-1.41)	33 (28-39)	1.1 (0.94-1.28)	-0.24 (-0.29--0.2)	148 (117-185)	12.6 (9.9-15.72)	273 (219-349)	11.31 (8.99-14.44)	-0.23 (-0.29--0.17)	8 (4-12)	0.7 (0.36-1.16)	11 (6-19)	0.54 (0.29-0.94)	-1.03 (-1.13--0.93)	223 (107-344)	16.66 (8.3-26.28)	396 (204-654)	13.15 (7.11-22.46)	-0.92 (-1.04--0.79)
Libya	104 (85-126)	5.28 (4.32-6.47)	243 (199-294)	4.49 (3.72-5.41)	-0.49 (-0.54--0.43)	1142 (909-1413)	66.51 (53.24-82.08)	2607 (2113-3186)	56.5 (45.8-69.26)	-0.48 (-0.53--0.42)	15 (9-26)	0.72 (0.45-1.24)	47 (22-105)	0.86 (0.4-1.95)	0.93 (0.79-1.06)	525 (317-956)	20.91 (13.5-36.83)	1607 (783-3439)	24.84 (12.48-52.95)	0.82 (0.68-0.95)
Lithuania	920 (725-1141)	20.26 (16.05-25.07)	1193 (950-1475)	23.36 (18.69-28.63)	0.75 (0.47-1.03)	12659 (10050-15857)	279.93 (222.56-348.21)	18853 (15160-23338)	313.01 (252.6-388.02)	0.74 (0.48-0.99)	4 (3-5)	0.09 (0.07-0.11)	14 (12-17)	0.25 (0.21-0.3)	4.16 (3.82-4.5)	285 (201-419)	6.49 (4.6-9.52)	571 (443-772)	10.26 (8.19-13.58)	1.94 (1.73-2.15)
Luxembourg	157 (130-194)	29.2 (24.23-35.94)	269 (219-327)	26.65 (21.76-32.4)	-0.03 (-0.86-0.82)	1980 (1664-2420)	345.35 (289.56-422.02)	3520 (2884-4271)	326.05 (267.82-394.75)	0.14 (-0.68-0.97)	9 (8-10)	1.74 (1.58-1.9)	10 (8-11)	0.8 (0.67-0.9)	-2.63 (-2.81--2.45)	185 (167-206)	34.33 (31.35-37.98)	181 (155-212)	16.09 (13.84-18.91)	-2.5 (-2.61--2.39)
Madagascar	103 (87-118)	1.77 (1.52-2.04)	212 (181-248)	1.55 (1.35-1.77)	-0.62 (-0.68--0.55)	884 (704-1097)	17.26 (13.98-21.32)	1721 (1377-2125)	15.1 (12.15-18.63)	-0.61 (-0.67--0.54)	64 (35-89)	1.16 (0.68-1.7)	116 (73-164)	0.94 (0.58-1.47)	-0.78 (-0.88--0.67)	2467 (1243-3505)	33.55 (18.57-46.54)	4786 (2919-6756)	26.31 (16.75-37.8)	-0.89 (-1.01--0.78)
Malawi	62 (51-73)	1.45 (1.22-1.69)	109 (91-128)	1.29 (1.1-1.48)	-0.44 (-0.47--0.42)	517 (403-652)	13.71 (10.78-17.13)	903 (707-1134)	12.15 (9.6-15.16)	-0.45 (-0.48--0.42)	20 (9-32)	0.52 (0.26-0.9)	37 (23-60)	0.48 (0.28-0.85)	-0.44 (-0.58--0.3)	739 (327-1135)	13.69 (6.6-21.7)	1351 (841-2089)	12.44 (7.65-20.31)	-0.56 (-0.72--0.4)
Malaysia	581 (462-720)	6.38 (5.05-7.9)	2286 (1837-2880)	7.53 (6.06-9.53)	0.64 (0.6-0.68)	6785 (5435-8391)	83.77 (66.88-103.72)	26169 (21254-32590)	99.44 (81.16-124.46)	0.66 (0.61-0.71)	14 (9-19)	0.15 (0.1-0.21)	32 (21-43)	0.12 (0.08-0.16)	-0.93 (-1.17--0.68)	531 (377-686)	5.14 (3.66-6.78)	1239 (905-1594)	4.48 (3.34-5.88)	-0.62 (-0.73--0.51)
Maldives	7 (5-9)	7.15 (5.68-9.04)	29 (23-35)	8.88 (7.11-10.97)	0.72 (0.57-0.86)	66 (51-83)	95.15 (74.95-118.21)	317 (256-384)	114.6 (93.06-139.88)	0.61 (0.48-0.75)	0 (0-0)	0.29 (0.17-0.48)	1 (0-1)	0.21 (0.12-0.29)	-1.23 (-1.49--0.98)	10 (5-16)	9.05 (5.46-14.6)	20 (14-27)	5.79 (4.02-7.83)	-1.63 (-1.86--1.4)
Mali	50 (42-60)	1.11 (0.94-1.32)	120 (98-142)	1.1 (0.92-1.29)	-0.02 (-0.04-0.01)	460 (359-577)	11.3 (8.93-14.28)	1094 (857-1386)	11.81 (9.24-14.93)	0.14 (0.11-0.18)	24 (11-37)	0.64 (0.33-1.05)	42 (23-63)	0.47 (0.27-0.77)	-1.03 (-1.14--0.91)	792 (343-1250)	16.47 (7.82-25.36)	1474 (796-2153)	11.95 (6.72-17.94)	-1.09 (-1.22--0.96)
Malta	37 (31-44)	8.3 (6.95-9.99)	72 (59-89)	7.59 (6.28-9.41)	0.04 (-0.18-0.26)	432 (362-519)	99.47 (83.31-119.59)	1007 (836-1242)	93.26 (77.72-114.78)	0.15 (-0.11-0.4)	4 (3-4)	0.92 (0.83-1)	6 (5-7)	0.51 (0.44-0.59)	-2.05 (-2.24--1.86)	72 (66-79)	17.47 (16.05-19.06)	99 (87-114)	9.93 (8.79-11.33)	-1.9 (-2.06--1.75)
Marshall Islands	1 (1-1)	6.09 (4.88-7.64)	2 (2-3)	6 (4.88-7.38)	-0.09 (-0.11--0.07)	11 (9-14)	77.49 (61.79-98.16)	22 (18-27)	79.75 (64.8-97.82)	0.07 (0.05-0.08)	0 (0-0)	0.09 (0.05-0.14)	0 (0-0)	0.06 (0.03-0.13)	-1.47 (-1.71--1.23)	2 (1-3)	5.4 (3.59-8.16)	2 (1-4)	4.54 (2.71-7.59)	-0.82 (-1.01--0.63)
Mauritania	15 (13-17)	1.33 (1.13-1.54)	30 (26-36)	1.2 (1.02-1.4)	-0.33 (-0.37--0.29)	149 (120-186)	14.41 (11.55-18.06)	311 (245-389)	13.65 (10.83-16.9)	-0.17 (-0.21--0.13)	8 (5-12)	0.88 (0.48-1.33)	11 (7-18)	0.57 (0.33-0.91)	-1.67 (-1.84--1.5)	239 (133-328)	20.95 (11.75-29.26)	315 (188-461)	12.8 (7.57-19.33)	-1.85 (-2.01--1.69)
Mauritius	51 (41-62)	6.58 (5.32-7.98)	127 (101-158)	6.27 (5.04-7.8)	-0.22 (-0.26--0.18)	554 (454-686)	84.51 (69.29-103.53)	1512 (1218-1887)	82.7 (67.1-102.35)	-0.15 (-0.2--0.11)	4 (4-4)	0.55 (0.52-0.6)	8 (8-9)	0.49 (0.45-0.52)	-2.09 (-4.25-0.11)	123 (114-134)	15.27 (14.06-16.73)	233 (214-253)	13.94 (12.81-15.06)	-1.39 (-3.15-0.39)
Mexico	1139 (1058-1231)	2.52 (2.35-2.73)	3019 (2794-3252)	2.3 (2.14-2.47)	-0.25 (-0.33--0.16)	13304 (12164-14482)	32.99 (30.27-35.88)	37709 (34543-41162)	30.49 (27.95-33.1)	-0.21 (-0.28--0.14)	133 (129-135)	0.33 (0.32-0.34)	239 (213-266)	0.2 (0.18-0.22)	-1.12 (-1.84--0.39)	3962 (3846-4094)	8.09 (7.83-8.45)	6604 (5886-7445)	5.14 (4.59-5.8)	-0.96 (-1.65--0.27)
Micronesia (Federated States of)	3 (3-4)	6.05 (4.86-7.63)	5 (4-6)	5.84 (4.64-7.18)	-0.18 (-0.23--0.14)	34 (27-43)	77.2 (61.42-96.26)	45 (36-58)	75.09 (59.74-93.39)	-0.18 (-0.23--0.14)	0 (0-0)	0.1 (0.06-0.15)	0 (0-0)	0.05 (0.03-0.09)	-2.31 (-2.41--2.21)	5 (3-7)	5.86 (3.88-8.59)	3 (2-6)	3.68 (2.38-5.98)	-1.67 (-1.75--1.59)
Monaco	6 (4-7)	8.98 (7.17-11.22)	8 (6-10)	9.06 (7.14-11.24)	-0.01 (-0.05-0.02)	86 (69-107)	112.6 (90.36-141.14)	123 (99-152)	116.87 (94.3-143.2)	0.1 (0.06-0.14)	0 (0-1)	0.53 (0.33-0.78)	1 (0-1)	0.44 (0.26-0.66)	-0.47 (-0.68--0.27)	8 (5-11)	10.77 (7.42-14.78)	9 (6-13)	8.89 (5.76-12.46)	-0.54 (-0.72--0.35)
Mongolia	445 (351-556)	40.64 (31.88-51.07)	1139 (905-1401)	43.61 (35.25-53.26)	0.31 (0.2-0.42)	5318 (4166-6588)	540.49 (423.36-672.88)	11862 (9620-14345)	596.93 (481.76-723.97)	0.45 (0.32-0.58)	5 (3-7)	0.45 (0.3-0.69)	9 (7-12)	0.41 (0.3-0.54)	-0.47 (-0.61--0.32)	209 (151-291)	19.43 (13.81-27.63)	419 (315-567)	19.09 (13.91-26.14)	-0.05 (-0.15-0.04)
Montenegro	109 (87-138)	16.67 (13.43-20.9)	188 (155-235)	18.15 (14.91-22.61)	0.48 (0.41-0.56)	1426 (1151-1802)	235.42 (190.64-294.92)	2528 (2061-3119)	251.09 (206.59-308.86)	0.45 (0.37-0.54)	3 (2-3)	0.44 (0.28-0.57)	5 (3-7)	0.56 (0.34-0.76)	0.93 (0.8-1.06)	79 (58-101)	12.88 (9.48-16.56)	126 (90-164)	13.52 (9.55-17.54)	0.28 (0.16-0.39)
Morocco	727 (603-888)	4.92 (4.06-6.04)	1845 (1554-2190)	5.09 (4.3-6.08)	0.13 (0.08-0.18)	7952 (6369-9776)	59.56 (47.9-74.02)	20054 (16370-24298)	62.17 (51.23-74.18)	0.15 (0.11-0.2)	141 (87-240)	0.97 (0.59-1.6)	311 (197-557)	0.96 (0.61-1.69)	0.06 (0.01-0.1)	4578 (2771-8268)	27.21 (16.81-47.04)	8831 (5534-16388)	24.68 (15.83-45.35)	-0.27 (-0.32--0.21)
Mozambique	90 (75-106)	1.39 (1.16-1.62)	184 (154-215)	1.45 (1.25-1.67)	0.26 (0.21-0.32)	740 (570-930)	12.63 (9.78-15.84)	1499 (1178-1839)	13.49 (10.66-16.69)	0.33 (0.28-0.37)	37 (18-61)	0.67 (0.33-1.19)	79 (41-138)	0.73 (0.37-1.41)	0.7 (0.54-0.85)	1199 (568-1946)	16.54 (8-27.56)	2801 (1454-4472)	18.14 (9.48-31.77)	0.72 (0.56-0.88)
Myanmar	1299 (1020-1626)	5.31 (4.16-6.62)	3181 (2509-3960)	6.15 (4.89-7.66)	0.49 (0.45-0.53)	13333 (10387-16709)	68.03 (53.8-84.63)	34234 (26911-42382)	78.69 (62.52-97.21)	0.5 (0.46-0.53)	21 (10-66)	0.1 (0.05-0.34)	31 (14-112)	0.07 (0.03-0.27)	-1.32 (-1.43--1.2)	907 (489-2334)	3.68 (2.1-8.88)	1334 (743-3449)	2.95 (1.64-7.32)	-0.9 (-0.97--0.83)
Namibia	10 (8-12)	1.32 (1.13-1.52)	21 (17-24)	1.26 (1.08-1.45)	-0.24 (-0.27--0.2)	104 (81-127)	15.26 (11.95-18.65)	216 (172-272)	14.77 (11.68-18.46)	-0.16 (-0.18--0.13)	4 (2-5)	0.57 (0.36-0.76)	6 (4-10)	0.47 (0.31-0.71)	-0.85 (-1.11--0.6)	135 (91-173)	15.72 (10.42-19.93)	229 (146-356)	12.87 (8.45-19.7)	-0.94 (-1.24--0.65)
Nauru	0 (0-0)	7.61 (6.03-9.48)	0 (0-0)	6.22 (4.97-7.77)	-0.7 (-0.83--0.57)	4 (3-4)	102.51 (82.26-127.88)	4 (3-5)	82.36 (66.48-102.54)	-0.74 (-0.88--0.59)	0 (0-0)	0.12 (0.07-0.18)	0 (0-0)	0.07 (0.04-0.16)	-1.77 (-2.02--1.51)	1 (0-1)	7.77 (5.17-11.38)	1 (0-1)	5.22 (3.15-9.72)	-1.43 (-1.62--1.25)
Nepal	262 (207-324)	2.68 (2.16-3.29)	707 (582-871)	2.88 (2.37-3.55)	0.34 (0.27-0.4)	2567 (1968-3232)	32.17 (25.03-40.58)	7582 (6002-9538)	34.7 (27.54-44.14)	0.35 (0.28-0.42)	27 (15-42)	0.32 (0.18-0.5)	67 (39-101)	0.33 (0.19-0.5)	0.14 (-0.13-0.42)	904 (484-1461)	8.34 (4.79-12.76)	1892 (1143-2754)	7.82 (4.79-11.37)	-0.11 (-0.36-0.14)
Netherlands	3921 (3126-4781)	19.76 (15.88-24.03)	8296 (6735-9999)	23.62 (19.24-28.36)	0.33 (0.1-0.56)	48268 (39219-58908)	228.14 (185.46-279.56)	107450 (87720-129834)	277.53 (227.79-335.78)	0.42 (0.19-0.65)	979 (876-1054)	4.75 (4.23-5.12)	745 (617-835)	1.86 (1.55-2.07)	-3.27 (-3.56--2.97)	16555 (15282-17695)	81.28 (75.25-86.48)	11019 (9604-12276)	30.03 (26.58-33.12)	-3.46 (-3.7--3.22)
New Zealand	950 (895-1009)	23.49 (22.19-24.9)	2111 (1999-2240)	24.87 (23.57-26.37)	0.08 (-0.03-0.2)	11482 (10845-12198)	277.48 (262.12-294.57)	27697 (26256-29274)	306.37 (290.69-323.68)	0.28 (0.18-0.38)	55 (49-61)	1.47 (1.3-1.61)	83 (71-94)	0.91 (0.78-1.02)	-2.08 (-2.49--1.66)	1190 (1088-1321)	30.83 (28.2-33.96)	1607 (1391-1872)	18.77 (16.4-21.66)	-2.08 (-2.42--1.73)
Nicaragua	38 (31-46)	2.29 (1.84-2.84)	109 (87-133)	2.12 (1.69-2.59)	-0.26 (-0.32--0.2)	431 (341-534)	29.48 (23.33-36.59)	1322 (1038-1629)	27.88 (21.63-34.53)	-0.17 (-0.22--0.11)	1 (1-2)	0.09 (0.06-0.13)	5 (3-7)	0.1 (0.05-0.14)	1.16 (0.87-1.45)	49 (37-66)	2.69 (2.01-3.62)	157 (87-208)	2.99 (1.67-3.96)	0.85 (0.61-1.1)
Niger	41 (34-49)	1.18 (1-1.38)	112 (95-131)	1.1 (0.95-1.28)	-0.21 (-0.24--0.18)	351 (276-448)	11.87 (9.34-15.1)	994 (799-1261)	11.29 (8.94-14.3)	-0.19 (-0.21--0.16)	16 (8-27)	0.66 (0.34-1.17)	38 (20-69)	0.52 (0.28-0.95)	-0.9 (-1.01--0.8)	533 (247-875)	15.56 (7.67-25.22)	1208 (603-2056)	11.75 (6.07-20.88)	-1.04 (-1.17--0.92)
Nigeria	659 (610-710)	1.32 (1.22-1.41)	1404 (1299-1507)	1.18 (1.1-1.26)	-0.38 (-0.4--0.35)	6245 (5709-6826)	13.59 (12.49-14.77)	13132 (11948-14434)	13.03 (11.95-14.12)	-0.09 (-0.12--0.05)	322 (179-491)	0.8 (0.45-1.28)	419 (236-685)	0.51 (0.29-0.82)	-1.89 (-2.07--1.7)	9164 (5188-13708)	18.25 (10.22-27.56)	12811 (7013-21126)	11.28 (6.38-18.36)	-1.97 (-2.18--1.76)
Niue	0 (0-0)	6.18 (4.83-7.83)	0 (0-0)	5.93 (4.74-7.37)	-0.21 (-0.24--0.17)	2 (1-2)	77.65 (61.15-97.11)	2 (1-2)	75.95 (60.22-95.18)	-0.11 (-0.16--0.07)	0 (0-0)	0.07 (0.04-0.11)	0 (0-0)	0.06 (0.03-0.13)	-2.05 (-2.51--1.6)	0 (0-0)	4.23 (2.93-6.21)	0 (0-0)	4.29 (2.48-8.37)	-1.2 (-1.58--0.82)
North Macedonia	352 (284-436)	17.35 (14-21.16)	630 (524-773)	17.39 (14.45-21.27)	0.12 (0.05-0.19)	4416 (3570-5449)	248.78 (202.46-305.28)	8259 (6723-10183)	244.51 (200.13-301.44)	0.04 (-0.03-0.11)	8 (6-11)	0.5 (0.36-0.67)	18 (9-25)	0.67 (0.33-0.96)	0.99 (0.54-1.45)	248 (194-318)	13.92 (10.84-18.1)	449 (279-616)	14.88 (9.07-20.43)	0.33 (0.04-0.61)
Northern Mariana Islands	1 (1-2)	7.22 (5.54-9.12)	4 (3-5)	6.43 (4.98-8.23)	-0.44 (-0.5--0.39)	11 (9-14)	93.06 (72.25-116.92)	37 (29-47)	84.07 (66.01-106.59)	-0.44 (-0.49--0.39)	0 (0-0)	0.01 (0-0.02)	0 (0-0)	0 (0-0.01)	-5.87 (-6.76--4.97)	0 (0-1)	2.12 (1.24-3.46)	1 (0-1)	1.43 (0.83-2.42)	-1.52 (-1.65--1.4)
Norway	4700 (4434-4964)	71.13 (67.61-74.87)	6827 (6440-7199)	71.34 (67.54-75.07)	-0.33 (-0.65--0.02)	64933 (61711-68214)	853.13 (811.47-895.81)	95424 (90477-100580)	883.24 (839.58-929.2)	-0.06 (-0.24-0.12)	134 (120-143)	1.71 (1.54-1.83)	75 (62-83)	0.6 (0.51-0.66)	-2.82 (-3.25--2.39)	2894 (2480-3522)	37.88 (32.7-45.74)	2104 (1582-2927)	18.33 (13.69-25.63)	-2.18 (-2.49--1.87)
Oman	31 (25-38)	4.14 (3.27-5.13)	106 (87-127)	4.6 (3.78-5.67)	0.55 (0.45-0.65)	319 (252-402)	52.41 (40.58-66.23)	999 (812-1217)	57.5 (46.03-70.93)	0.5 (0.4-0.6)	4 (2-5)	0.51 (0.33-0.73)	6 (4-7)	0.3 (0.19-0.38)	-1.54 (-1.7--1.39)	120 (79-171)	13.52 (8.89-19.03)	185 (127-234)	7.5 (5.15-9.35)	-1.71 (-1.9--1.51)
Pakistan	1696 (1580-1828)	2.94 (2.74-3.17)	4042 (3750-4359)	3.19 (2.98-3.42)	0.27 (0.23-0.32)	18167 (16560-19783)	34.96 (32.09-37.96)	40479 (37073-44287)	38.22 (35.19-41.59)	0.31 (0.28-0.34)	174 (103-246)	0.33 (0.19-0.47)	458 (278-651)	0.4 (0.24-0.57)	0.33 (0.03-0.63)	5288 (3324-7808)	8.3 (5.19-11.83)	15345 (9264-22491)	10.23 (6.44-14.39)	0.35 (0.04-0.66)
Palau	1 (1-1)	6.9 (5.4-8.67)	2 (1-2)	6.41 (5.23-7.99)	-0.28 (-0.33--0.23)	8 (6-10)	89.91 (70.53-112.73)	17 (13-21)	86.04 (70.48-105.19)	-0.19 (-0.24--0.15)	0 (0-0)	0.07 (0.04-0.11)	0 (0-0)	0.06 (0.03-0.12)	-0.32 (-0.49--0.14)	1 (0-1)	4.98 (3.31-7.27)	1 (0-1)	4.81 (2.81-8.17)	0.09 (-0.04-0.23)
Palestine	34 (28-42)	3.69 (2.94-4.52)	100 (82-122)	3.48 (2.82-4.29)	-0.15 (-0.22--0.07)	383 (301-471)	46.43 (36.45-57.32)	1037 (831-1261)	44.16 (35.28-54.42)	-0.13 (-0.2--0.06)	3 (2-4)	0.34 (0.2-0.47)	5 (4-7)	0.22 (0.15-0.3)	-1.34 (-1.67--1)	92 (57-132)	9.1 (5.69-12.65)	171 (121-219)	5.86 (4.15-7.55)	-1.44 (-1.69--1.18)
Panama	44 (36-53)	2.87 (2.33-3.48)	113 (90-139)	2.57 (2.06-3.16)	-0.48 (-0.54--0.42)	544 (431-675)	37.39 (29.66-46.37)	1522 (1205-1914)	34.51 (27.31-43.43)	-0.35 (-0.4--0.3)	3 (3-4)	0.22 (0.2-0.25)	19 (15-23)	0.42 (0.33-0.51)	2.81 (2.25-3.37)	95 (85-105)	5.85 (5.22-6.51)	474 (380-573)	10.7 (8.57-12.94)	2.68 (2.14-3.22)
Papua New Guinea	101 (79-127)	5.21 (4.09-6.66)	274 (217-340)	5.22 (4.17-6.7)	-0.05 (-0.07--0.03)	958 (739-1219)	68.82 (53.84-86.49)	2701 (2145-3414)	69.15 (55.14-86.06)	-0.03 (-0.05--0.01)	2 (1-5)	0.06 (0.03-0.13)	4 (2-8)	0.04 (0.02-0.08)	-1.81 (-2--1.63)	147 (61-333)	4.45 (2.4-8.64)	284 (157-499)	3.41 (2.09-5.57)	-1.13 (-1.27--0.98)
Paraguay	65 (53-78)	2.73 (2.24-3.32)	200 (170-237)	3.22 (2.73-3.82)	0.71 (0.64-0.78)	807 (642-981)	36.73 (28.99-44.86)	2474 (2027-2968)	42.82 (35.19-51.28)	0.66 (0.59-0.72)	11 (7-15)	0.47 (0.3-0.63)	32 (20-45)	0.56 (0.33-0.77)	0.9 (0.8-1.01)	349 (231-459)	13.1 (8.77-17.46)	934 (589-1278)	14.8 (9.41-20.14)	0.65 (0.55-0.76)
Peru	234 (189-288)	1.84 (1.46-2.28)	584 (465-724)	1.71 (1.36-2.12)	-0.14 (-0.21--0.07)	2861 (2241-3608)	24.68 (19.23-31.31)	7843 (6142-9807)	23.56 (18.5-29.51)	-0.04 (-0.11-0.02)	15 (9-22)	0.11 (0.07-0.16)	34 (18-47)	0.1 (0.05-0.14)	-0.47 (-0.87--0.07)	593 (382-828)	3.8 (2.49-5.27)	1081 (635-1487)	3.04 (1.79-4.18)	-0.66 (-1.02--0.29)
Philippines	1588 (1466-1713)	5.32 (4.9-5.75)	4698 (4351-5066)	5.43 (5.05-5.82)	0.03 (0.01-0.06)	17300 (15887-18972)	69.88 (64.26-75.73)	50289 (46296-55046)	69.86 (64.83-75.76)	-0.03 (-0.05--0.01)	13 (6-16)	0.05 (0.02-0.07)	39 (15-53)	0.05 (0.02-0.07)	0.01 (-0.21-0.23)	673 (433-896)	2.32 (1.53-3.19)	1909 (1101-2660)	2.42 (1.45-3.42)	0.14 (0.03-0.24)
Poland	4403 (4138-4691)	9.79 (9.2-10.42)	7656 (7242-8051)	10.9 (10.37-11.42)	0.32 (0.15-0.49)	61800 (58036-66192)	141.07 (132.64-150.74)	109778 (104726-115197)	147.42 (141.04-154.67)	0.11 (-0.07-0.28)	162 (156-167)	0.38 (0.36-0.39)	749 (669-817)	1 (0.9-1.09)	3.02 (2.26-3.78)	4750 (4371-5336)	10.94 (10.06-12.29)	15678 (14179-17264)	22.31 (20.25-24.55)	2.13 (1.44-2.82)
Portugal	713 (588-848)	4.86 (4.01-5.77)	1333 (1127-1706)	6.2 (5.19-7.95)	1.25 (1.05-1.46)	8472 (6987-10131)	57.44 (47.49-68.84)	19752 (16454-25743)	75.25 (62.6-97.8)	1.35 (1.14-1.57)	112 (104-119)	0.89 (0.83-0.95)	178 (146-200)	0.58 (0.49-0.65)	-1.15 (-1.4--0.9)	2282 (2149-2424)	17.52 (16.55-18.5)	2806 (2456-3119)	10.66 (9.56-11.69)	-1.39 (-1.68--1.11)
Puerto Rico	103 (84-127)	2.85 (2.31-3.53)	153 (121-189)	2.56 (2.06-3.15)	-0.34 (-0.38--0.29)	1430 (1137-1780)	38.95 (31.06-48.44)	2552 (2017-3162)	35.72 (28.47-43.54)	-0.28 (-0.33--0.23)	13 (12-14)	0.37 (0.35-0.4)	17 (14-20)	0.26 (0.21-0.31)	-1.23 (-1.74--0.72)	424 (395-454)	11.79 (10.99-12.62)	431 (362-511)	8.34 (6.93-9.87)	-1.27 (-1.76--0.79)
Qatar	9 (7-11)	7.16 (5.75-8.88)	65 (52-82)	5.02 (4.14-6.21)	-1.2 (-1.26--1.15)	77 (60-93)	89.71 (70.84-110.59)	538 (421-671)	64.9 (52.7-80.59)	-1.07 (-1.11--1.02)	1 (1-1)	0.87 (0.62-1.26)	3 (2-5)	0.38 (0.24-0.54)	-2.88 (-3.58--2.17)	34 (26-49)	20.62 (15.38-29.08)	121 (73-172)	8.99 (5.89-12.33)	-2.81 (-3.39--2.22)
Republic of Korea	6131 (5003-7639)	18.54 (15.05-23.24)	18789 (15022-23082)	19.57 (15.78-23.89)	0.22 (0.2-0.24)	69578 (56855-86346)	253.79 (207.41-314.25)	260543 (213528-315746)	273.76 (225.77-329.98)	0.28 (0.27-0.3)	107 (63-148)	0.55 (0.33-0.84)	232 (115-326)	0.26 (0.13-0.37)	-2.39 (-2.47--2.31)	3264 (2195-4326)	12.8 (8.8-17.31)	6085 (4072-8631)	6.67 (4.47-9.37)	-2.13 (-2.19--2.08)
Republic of Moldova	864 (699-1062)	18.11 (14.75-22.17)	1057 (844-1334)	17.25 (13.77-21.59)	-0.07 (-0.12--0.02)	10466 (8445-12806)	249.13 (203.42-304.69)	14456 (11522-17757)	238.3 (190.8-291.58)	-0.04 (-0.09-0.02)	4 (3-4)	0.09 (0.08-0.1)	13 (11-15)	0.22 (0.2-0.25)	3.73 (3.23-4.22)	241 (175-341)	6.03 (4.27-8.65)	511 (416-644)	8.91 (7.3-11.13)	1.77 (1.5-2.04)
Romania	5635 (4606-6847)	18.81 (15.44-22.68)	6632 (5521-8095)	19.3 (16.04-23.41)	0.14 (0.06-0.23)	73198 (59577-90153)	264.87 (216.14-322.51)	103388 (86031-125370)	266.56 (220.77-321.87)	0.08 (0-0.16)	189 (164-212)	0.71 (0.62-0.8)	196 (167-227)	0.51 (0.44-0.59)	-1.55 (-1.88--1.21)	5543 (4733-6439)	20.24 (17.33-23.62)	5299 (4454-6382)	14.66 (12.45-17.42)	-1.47 (-1.74--1.19)
Russian Federation	35161 (32474-37933)	18.64 (17.33-19.97)	50569 (47196-54048)	20.23 (18.86-21.64)	0.42 (0.33-0.52)	433531 (399210-473948)	243.96 (224.98-265.17)	670197 (621491-727516)	272.37 (253.37-294.52)	0.53 (0.44-0.62)	120 (115-123)	0.07 (0.07-0.07)	616 (563-667)	0.27 (0.24-0.29)	4.27 (3.85-4.69)	8855 (6332-12961)	5.29 (3.82-7.72)	23469 (19431-29276)	10.46 (8.79-12.86)	2.27 (2.04-2.51)
Rwanda	61 (52-71)	1.92 (1.65-2.2)	101 (84-119)	1.43 (1.21-1.68)	-1.17 (-1.31--1.04)	498 (402-618)	17.53 (14.03-21.46)	848 (665-1063)	13.54 (10.68-16.87)	-1.05 (-1.19--0.92)	35 (18-51)	1.17 (0.63-1.77)	31 (20-50)	0.54 (0.31-0.91)	-3.35 (-3.76--2.95)	1357 (612-2006)	32.94 (17.18-47.47)	1057 (667-1645)	13 (8.24-20.77)	-3.96 (-4.4--3.52)
Saint Kitts and Nevis	1 (1-2)	3.92 (3.27-4.66)	3 (3-4)	3.83 (3.22-4.53)	0 (-0.12-0.13)	20 (16-24)	50.01 (40.19-60.45)	33 (26-41)	48.87 (39.75-58.89)	-0.03 (-0.13-0.08)	0 (0-0)	0.64 (0.56-0.77)	0 (0-0)	0.53 (0.44-0.61)	-0.32 (-1.08-0.43)	7 (6-8)	19.45 (16.3-22.93)	9 (7-11)	13.21 (10.89-15.7)	-1.13 (-1.86--0.39)
Saint Lucia	2 (2-3)	2.64 (2.13-3.22)	6 (5-7)	2.45 (2.01-2.98)	-0.25 (-0.29--0.21)	31 (24-39)	34.95 (27.41-43.81)	79 (63-99)	33.03 (26.43-41.22)	-0.18 (-0.22--0.14)	0 (0-0)	0.3 (0.26-0.34)	0 (0-1)	0.21 (0.17-0.25)	-1.52 (-2.13--0.9)	8 (7-9)	8.65 (7.64-9.81)	14 (11-17)	6.06 (5.02-7.4)	-1.24 (-1.75--0.72)
Saint Vincent and the Grenadines	3 (2-3)	3.45 (2.81-4.13)	5 (5-7)	3.68 (3.14-4.38)	0.39 (0.23-0.55)	32 (25-39)	43.39 (34.29-53.3)	69 (56-83)	47.74 (39.24-57.73)	0.46 (0.31-0.61)	0 (0-0)	0.3 (0.26-0.33)	1 (1-1)	0.6 (0.52-0.68)	2.05 (1.47-2.63)	8 (7-9)	9.95 (8.66-11.26)	25 (22-28)	18.34 (15.98-21.02)	1.74 (1.21-2.27)
Samoa	5 (4-7)	5.98 (4.69-7.54)	9 (7-11)	5.74 (4.6-7.16)	-0.1 (-0.13--0.06)	58 (45-72)	76.19 (60.38-95.82)	98 (78-120)	75.02 (60.21-93.4)	-0.04 (-0.06--0.01)	0 (0-0)	0.06 (0.04-0.09)	0 (0-0)	0.04 (0.02-0.08)	-1.34 (-1.54--1.14)	5 (3-7)	3.83 (2.68-5.31)	5 (3-9)	3.06 (1.94-5.04)	-0.7 (-0.83--0.58)
San Marino	4 (3-5)	11.04 (8.74-13.58)	7 (6-9)	11.48 (9.18-14.13)	0.24 (0.16-0.31)	51 (40-62)	135.15 (107.77-164.37)	115 (93-143)	145.21 (117.42-180.48)	0.32 (0.26-0.38)	0 (0-0)	0.47 (0.28-0.63)	0 (0-0)	0.24 (0.14-0.38)	-0.94 (-1.34--0.55)	3 (2-4)	9.41 (6.55-11.99)	5 (3-7)	5.86 (3.82-8.41)	-0.65 (-0.94--0.36)
Sao Tome and Principe	1 (1-1)	1.13 (0.95-1.33)	2 (1-2)	1.2 (1.02-1.39)	0.23 (0.21-0.26)	8 (6-10)	12.17 (9.45-15.28)	17 (13-21)	13.37 (10.69-16.85)	0.33 (0.31-0.35)	0 (0-1)	0.5 (0.25-0.92)	1 (0-1)	0.5 (0.32-0.81)	-0.02 (-0.15-0.11)	9 (4-15)	12.11 (6.17-21.3)	16 (10-26)	11.94 (7.68-18.79)	-0.24 (-0.47--0.01)
Saudi Arabia	359 (301-426)	5.82 (4.84-7.04)	1389 (1167-1666)	6.16 (5.21-7.42)	0.35 (0.28-0.42)	3719 (3038-4450)	72.65 (59.7-87.9)	12192 (10009-14714)	77.46 (64.23-93.75)	0.37 (0.3-0.43)	48 (33-65)	0.73 (0.5-1.01)	136 (88-188)	0.58 (0.4-0.77)	-0.55 (-0.73--0.37)	1767 (1249-2421)	20.88 (14.84-28.52)	5405 (3475-7539)	17.16 (11.69-23.02)	-0.4 (-0.58--0.23)
Senegal	42 (35-50)	1.14 (0.95-1.35)	105 (89-124)	1.14 (0.97-1.33)	0.02 (0-0.05)	410 (321-523)	12.27 (9.54-15.47)	1020 (815-1287)	12.4 (9.77-15.7)	0.05 (0.03-0.07)	22 (12-34)	0.71 (0.4-1.15)	45 (28-73)	0.62 (0.38-1.04)	-0.58 (-0.67--0.48)	683 (373-1004)	17.37 (9.46-25.81)	1315 (850-2030)	14.32 (9.15-23.12)	-0.7 (-0.8--0.6)
Serbia	4352 (3563-5236)	32.74 (26.96-39.43)	6373 (5367-7475)	39.07 (32.82-45.36)	1.12 (0.8-1.44)	48510 (39449-58378)	442.93 (363.39-528.35)	90102 (74943-105191)	512.97 (426.21-602.41)	0.95 (0.66-1.25)	269 (216-362)	2.98 (2.32-4.09)	445 (289-573)	2.58 (1.68-3.31)	-0.51 (-0.66--0.36)	6657 (5357-8541)	65.11 (52.24-84.22)	9083 (6481-11466)	54.55 (39.32-68.46)	-0.58 (-0.76--0.39)
Seychelles	5 (4-6)	8.29 (6.65-10.27)	12 (9-14)	9.49 (7.69-11.6)	0.35 (0.28-0.42)	60 (48-74)	104.26 (83.76-128.66)	126 (102-153)	119.23 (97.1-144.94)	0.33 (0.25-0.41)	0 (0-0)	0.34 (0.22-0.61)	0 (0-0)	0.21 (0.12-0.46)	-1.52 (-1.69--1.35)	6 (4-10)	9.99 (6.89-16.1)	7 (5-13)	6.74 (4.34-11.71)	-1.32 (-1.48--1.17)
Sierra Leone	26 (21-30)	1.13 (0.95-1.34)	55 (47-65)	1.14 (0.97-1.33)	0.1 (0.06-0.14)	245 (193-307)	11.68 (9.17-14.67)	482 (386-607)	11.76 (9.24-14.86)	0.06 (0.02-0.1)	13 (7-20)	0.65 (0.37-1.05)	21 (12-34)	0.55 (0.32-0.92)	-0.47 (-0.55--0.38)	360 (191-552)	15.32 (8.41-23.81)	675 (358-1081)	13.46 (7.54-21.93)	-0.29 (-0.38--0.2)
Singapore	586 (484-713)	24.48 (20.07-30.22)	1948 (1574-2410)	21.34 (17.34-26.28)	-0.49 (-0.54--0.44)	7274 (5976-9066)	347.99 (287.26-433.74)	26188 (21548-31826)	304.04 (250-368.41)	-0.49 (-0.55--0.42)	15 (14-16)	0.82 (0.75-0.87)	20 (17-22)	0.24 (0.21-0.27)	-3.6 (-3.89--3.31)	421 (375-489)	20.04 (17.67-23.71)	598 (472-796)	7.25 (5.73-9.65)	-3.19 (-3.42--2.97)
Slovakia	761 (611-955)	12.5 (10.07-15.68)	1334 (1087-1618)	14.03 (11.48-16.85)	1.17 (0.85-1.49)	10533 (8506-13070)	174.36 (141.34-216.63)	18818 (15549-22456)	191.37 (158.71-227.51)	1.09 (0.8-1.39)	30 (23-43)	0.51 (0.4-0.72)	46 (24-62)	0.48 (0.26-0.65)	0.18 (0-0.37)	856 (676-1094)	14.47 (11.44-18.46)	1161 (707-1540)	12.55 (7.66-16.5)	0 (-0.21-0.22)
Slovenia	912 (742-1099)	36.87 (30.05-44.48)	1571 (1282-1956)	38.31 (31.3-47.22)	0.22 (-0.21-0.64)	12159 (9798-14621)	493.57 (399.08-592.15)	23199 (18908-28351)	499.79 (409.39-605.93)	0.09 (-0.27-0.46)	39 (35-43)	1.57 (1.41-1.73)	68 (55-81)	1.3 (1.06-1.56)	-0.22 (-0.53-0.1)	988 (877-1121)	40.46 (35.99-45.71)	1300 (1086-1582)	27.85 (23.17-33.72)	-1.01 (-1.32--0.71)
Solomon Islands	8 (7-11)	5.74 (4.54-7.24)	19 (15-23)	5.34 (4.22-6.55)	-0.28 (-0.32--0.23)	81 (63-102)	75.96 (59.72-95.92)	197 (154-242)	70.73 (55.55-88.35)	-0.28 (-0.33--0.24)	0 (0-0)	0.04 (0.02-0.07)	0 (0-0)	0.03 (0.02-0.05)	-1.66 (-1.81--1.5)	6 (3-10)	3.02 (1.86-4.73)	11 (7-19)	2.39 (1.51-3.68)	-0.93 (-1.03--0.82)
Somalia	39 (32-45)	1.36 (1.14-1.57)	78 (65-92)	1.05 (0.9-1.22)	-0.88 (-0.91--0.84)	274 (217-341)	11.81 (9.1-14.59)	548 (424-683)	8.91 (6.97-11.04)	-0.97 (-1.01--0.92)	18 (7-31)	0.71 (0.31-1.25)	30 (14-51)	0.47 (0.22-0.95)	-1.39 (-1.51--1.27)	716 (264-1273)	19.07 (7.94-32.33)	1201 (552-1995)	12.21 (5.67-21.64)	-1.58 (-1.72--1.44)
South Africa	296 (274-316)	1.21 (1.13-1.29)	525 (488-563)	1.02 (0.95-1.09)	-0.78 (-0.96--0.6)	3122 (2876-3401)	14.34 (13.23-15.56)	5912 (5376-6531)	12.26 (11.24-13.44)	-0.66 (-0.81--0.52)	112 (68-135)	0.44 (0.26-0.53)	166 (120-219)	0.36 (0.26-0.48)	-0.79 (-1.24--0.35)	4906 (3046-5904)	15.83 (9.75-18.8)	5727 (4373-7410)	10.62 (7.9-13.81)	-1.4 (-1.91--0.89)
South Sudan	47 (40-55)	1.69 (1.44-1.96)	54 (45-65)	1.23 (1.02-1.43)	-1.08 (-1.1--1.06)	435 (345-539)	17.03 (13.67-21.23)	469 (366-582)	12.57 (9.8-15.51)	-0.99 (-1.05--0.93)	18 (9-27)	0.69 (0.35-1.09)	18 (9-29)	0.46 (0.25-0.81)	-1.47 (-1.74--1.2)	591 (282-931)	17.8 (8.95-27.47)	645 (334-1025)	12.02 (6.28-19.65)	-1.51 (-1.84--1.19)
Spain	5070 (4213-6131)	8.97 (7.48-10.8)	9801 (8008-12922)	11.58 (9.5-15.5)	1.45 (1.18-1.71)	60815 (50835-73326)	104.83 (87.74-126.5)	142532 (116973-195126)	139.38 (114.19-193.1)	1.58 (1.3-1.87)	691 (620-743)	1.31 (1.17-1.4)	1121 (901-1264)	0.86 (0.71-0.96)	-1.11 (-1.29--0.94)	13427 (12377-14359)	25.49 (23.58-27.16)	16542 (13992-18541)	14.99 (13.01-16.65)	-1.58 (-1.81--1.34)
Sri Lanka	898 (729-1137)	8.18 (6.54-10.37)	2885 (2293-3529)	9.65 (7.7-11.76)	0.62 (0.55-0.7)	9637 (7726-12089)	104.1 (83.96-129.82)	32332 (26195-39400)	120.4 (97.86-146.72)	0.54 (0.46-0.61)	10 (4-14)	0.1 (0.04-0.14)	8 (5-13)	0.03 (0.02-0.05)	-4.19 (-4.57--3.8)	468 (263-657)	4.23 (2.55-6.05)	662 (438-1001)	2.65 (1.79-3.98)	-1.88 (-2.1--1.65)
Sudan	447 (368-531)	4.53 (3.75-5.38)	899 (750-1077)	4.38 (3.65-5.26)	-0.06 (-0.11--0.02)	4693 (3766-5670)	54.33 (43.71-66.35)	9231 (7455-11097)	53.35 (43.17-64.87)	0.02 (-0.03-0.06)	108 (61-194)	1.12 (0.67-1.91)	176 (99-342)	0.84 (0.5-1.54)	-1.01 (-1.09--0.94)	3760 (1906-6990)	32.28 (17.8-57.92)	6166 (3264-12322)	23.46 (13.46-44.64)	-1.11 (-1.18--1.05)
Suriname	10 (9-12)	3.78 (3.17-4.42)	25 (21-30)	3.84 (3.25-4.55)	0.1 (0.04-0.16)	121 (99-146)	49.07 (39.9-59.06)	313 (257-379)	49.95 (41.32-60.43)	0.12 (0.05-0.18)	2 (1-2)	0.68 (0.45-0.85)	3 (2-5)	0.55 (0.34-0.73)	-0.62 (-0.79--0.44)	67 (45-82)	21.69 (15.08-26.53)	113 (75-146)	17.8 (11.87-23.03)	-0.64 (-0.84--0.44)
Sweden	3047 (2813-3265)	21.31 (19.78-22.87)	4408 (4085-4717)	23.26 (21.57-24.9)	0.53 (0.26-0.81)	43125 (40231-46309)	256.28 (239.52-274.36)	69622 (64719-74784)	292.14 (272.4-316.1)	0.64 (0.33-0.96)	156 (141-169)	0.92 (0.83-0.99)	144 (117-162)	0.51 (0.42-0.57)	-1.16 (-1.49--0.84)	2951 (2644-3398)	18.22 (16.45-20.76)	2659 (2183-3255)	10.42 (8.55-12.72)	-1.16 (-1.44--0.88)
Switzerland	2402 (1971-2998)	24.65 (20.25-30.71)	3576 (2821-4333)	22.19 (17.56-26.8)	-0.92 (-1.41--0.42)	32375 (26877-40090)	290.56 (239.39-357.38)	52238 (42102-62861)	270.91 (219.92-327.29)	-0.79 (-1.31--0.28)	145 (127-164)	1.29 (1.12-1.44)	144 (115-164)	0.62 (0.51-0.7)	-2.46 (-2.61--2.31)	2765 (2438-3141)	25.82 (22.96-29.05)	2561 (2160-3065)	12.62 (10.79-15.02)	-2.49 (-2.64--2.34)
Syrian Arab Republic	410 (325-506)	7.53 (5.92-9.44)	1041 (841-1271)	7.47 (6.11-9.13)	-0.24 (-0.38--0.1)	4021 (3114-4912)	88.05 (67.72-109.69)	10207 (8094-12439)	87.37 (70.23-107.3)	-0.2 (-0.31--0.09)	102 (66-179)	1.95 (1.26-3.41)	146 (89-290)	1.3 (0.84-2.5)	-1.71 (-1.91--1.52)	3322 (2147-5787)	50.71 (32.94-88.43)	4041 (2437-8113)	30.64 (19.02-60.59)	-2.03 (-2.27--1.8)
Taiwan (Province of China)	2328 (1822-2904)	13.32 (10.47-16.62)	5975 (4718-7481)	13.17 (10.46-16.31)	-0.04 (-0.23-0.15)	23460 (18538-29041)	166.05 (131.5-206.27)	72802 (58848-88724)	166.49 (134.96-202.7)	-0.05 (-0.2-0.11)	136 (128-144)	0.98 (0.9-1.04)	146 (127-160)	0.34 (0.3-0.37)	-3.36 (-4.49--2.21)	4048 (3818-4362)	24.78 (23.12-27.24)	3899 (3376-4634)	9.63 (8.44-11.32)	-3.1 (-4.06--2.12)
Tajikistan	785 (616-993)	27.68 (21.97-35.18)	1807 (1429-2278)	27.91 (21.96-34.91)	0.14 (0.07-0.22)	9426 (7456-11757)	374.33 (297.91-469.35)	18784 (14960-23747)	390.02 (310.45-485.36)	0.35 (0.24-0.46)	0 (0-0)	0.01 (0-0.01)	0 (0-1)	0.01 (0-0.01)	-1.11 (-1.37--0.85)	143 (79-253)	6.06 (3.38-10.78)	250 (130-432)	6.26 (3.4-10.82)	0.37 (0.23-0.51)
Thailand	2210 (1731-2768)	6.11 (4.79-7.55)	8015 (6418-9923)	7.05 (5.65-8.75)	0.43 (0.35-0.51)	23895 (18609-29861)	79.08 (62.18-99.12)	100099 (79333-123096)	91.61 (72.79-112.77)	0.43 (0.35-0.51)	49 (34-92)	0.15 (0.1-0.3)	242 (121-368)	0.23 (0.12-0.35)	1.17 (0.68-1.66)	1883 (1381-3030)	4.86 (3.53-7.77)	7235 (4355-10147)	7.43 (4.57-10.33)	1.06 (0.67-1.45)
Timor-Leste	16 (12-19)	5.61 (4.39-7.1)	57 (45-71)	6.17 (4.88-7.65)	0.41 (0.36-0.46)	147 (115-185)	73.16 (57.58-91.49)	652 (514-809)	80.79 (63.56-99.92)	0.41 (0.36-0.46)	0 (0-1)	0.08 (0.03-0.27)	0 (0-2)	0.07 (0.02-0.26)	-0.54 (-0.84--0.25)	8 (5-22)	2.93 (1.66-6.95)	23 (12-61)	2.75 (1.46-6.8)	-0.14 (-0.34-0.05)
Togo	19 (16-22)	1.2 (1.02-1.4)	60 (52-72)	1.22 (1.05-1.41)	0.07 (0.05-0.08)	163 (130-204)	12.3 (9.69-15.53)	522 (422-656)	12.25 (9.87-15.36)	-0.05 (-0.07--0.03)	9 (5-13)	0.74 (0.41-1.16)	23 (13-35)	0.65 (0.37-1.11)	-0.51 (-0.59--0.43)	301 (157-430)	18.14 (9.84-26.39)	737 (425-1111)	15.54 (9.19-24.3)	-0.57 (-0.65--0.49)
Tokelau	0 (0-0)	5.89 (4.69-7.4)	0 (0-0)	5.63 (4.45-7)	-0.22 (-0.26--0.17)	1 (1-1)	77.27 (61.17-95.95)	1 (1-1)	74.01 (58.95-91.61)	-0.19 (-0.21--0.17)	0 (0-0)	0.08 (0.05-0.14)	0 (0-0)	0.06 (0.03-0.13)	-2.37 (-2.87--1.87)	0 (0-0)	5.12 (3.5-7.95)	0 (0-0)	4.72 (2.9-8.95)	-1.49 (-1.92--1.05)
Tonga	3 (3-4)	5.61 (4.46-7.1)	4 (3-5)	5.37 (4.23-6.71)	-0.21 (-0.24--0.18)	37 (29-46)	73.47 (58.21-92.39)	54 (43-68)	70.14 (55.8-87.62)	-0.21 (-0.23--0.19)	0 (0-0)	0.03 (0.02-0.05)	0 (0-0)	0.02 (0.01-0.04)	-1.75 (-1.89--1.6)	2 (1-3)	2.6 (1.79-3.82)	2 (1-3)	2 (1.21-3.21)	-0.93 (-1.01--0.86)
Trinidad and Tobago	26 (21-31)	2.9 (2.39-3.48)	49 (39-61)	2.48 (2.01-3.06)	-0.5 (-0.57--0.43)	328 (264-400)	38.65 (31.17-47.44)	666 (529-843)	34.21 (27.21-43)	-0.37 (-0.44--0.31)	4 (4-5)	0.5 (0.45-0.55)	8 (6-10)	0.42 (0.32-0.53)	-0.73 (-0.91--0.55)	144 (132-157)	15.03 (13.79-16.47)	241 (187-304)	13.82 (10.8-17.53)	-0.51 (-0.7--0.31)
Tunisia	270 (222-327)	4.99 (4.11-6.03)	666 (546-823)	4.75 (3.91-5.86)	-0.15 (-0.17--0.12)	2893 (2297-3528)	61.53 (49.28-75.53)	7660 (6159-9321)	59.37 (47.73-72.26)	-0.09 (-0.12--0.07)	40 (26-70)	0.86 (0.54-1.52)	86 (49-172)	0.69 (0.39-1.37)	-0.85 (-0.94--0.75)	1211 (798-2159)	21.92 (14.32-37.84)	2236 (1257-4427)	17.01 (9.66-33.56)	-0.97 (-1.07--0.88)
Turkmenistan	575 (451-728)	28.3 (21.89-35.17)	1340 (1065-1702)	30.52 (24.31-38.03)	0.28 (0.24-0.33)	6476 (5109-8128)	376.68 (299.9-474.62)	14474 (11484-18552)	409.67 (330.85-519.18)	0.41 (0.32-0.49)	0 (0-1)	0.02 (0.02-0.03)	5 (4-7)	0.13 (0.1-0.18)	6.83 (5.68-7.99)	102 (61-165)	6.44 (3.72-10.47)	355 (256-501)	9.8 (6.7-14.39)	1.79 (1.52-2.07)
Tuvalu	0 (0-1)	5.65 (4.45-7.08)	1 (1-1)	5.52 (4.43-6.87)	-0.22 (-0.27--0.18)	4 (3-5)	71.64 (56.03-89.67)	7 (6-9)	71.72 (57.75-89.28)	-0.13 (-0.17--0.09)	0 (0-0)	0.1 (0.06-0.16)	0 (0-0)	0.05 (0.03-0.09)	-2.73 (-2.87--2.59)	0 (0-1)	5.89 (3.67-9.32)	0 (0-1)	3.4 (2.15-5.68)	-1.96 (-2.07--1.84)
T眉rkiye	2715 (2284-3235)	7.24 (6.09-8.65)	6232 (5317-7515)	6.28 (5.37-7.58)	0.16 (-0.35-0.66)	28700 (23729-34385)	88.98 (72.87-107.08)	71931 (59887-87359)	77.76 (64.92-94.32)	0.23 (-0.31-0.78)	647 (406-864)	1.87 (1.16-2.49)	859 (629-1189)	0.95 (0.7-1.34)	-2.11 (-2.35--1.87)	20367 (12965-27418)	50.81 (32.64-67.67)	22108 (17038-29962)	23.57 (18.12-32.38)	-2.48 (-2.67--2.3)
Uganda	95 (79-112)	1.33 (1.11-1.55)	223 (184-264)	1.29 (1.1-1.51)	-0.16 (-0.2--0.12)	832 (648-1027)	12.91 (10.03-16.14)	1918 (1500-2367)	12.8 (10.01-15.65)	-0.07 (-0.1--0.04)	36 (19-61)	0.57 (0.31-1.03)	67 (41-110)	0.45 (0.27-0.78)	-1.35 (-1.56--1.14)	1192 (620-1952)	14.14 (7.61-23.99)	2375 (1407-3828)	10.93 (6.74-18.12)	-1.5 (-1.76--1.24)
Ukraine	11680 (10695-12662)	15.82 (14.53-17.1)	12282 (11327-13256)	15.87 (14.73-17.13)	0.08 (0.02-0.13)	154290 (141326-168545)	215.21 (197.89-234.56)	175230 (162440-190531)	218.26 (202.46-236.93)	0.14 (0.08-0.21)	16 (13-19)	0.02 (0.02-0.03)	81 (61-103)	0.11 (0.09-0.14)	5.15 (3.95-6.35)	2467 (1547-3997)	3.64 (2.35-5.85)	4363 (3123-6056)	6.02 (4.44-8.21)	1.79 (1.33-2.25)
United Arab Emirates	36 (30-43)	7.14 (5.9-8.72)	340 (271-426)	5.8 (4.77-7.16)	-0.89 (-1.04--0.74)	326 (264-390)	90.25 (72.38-110.11)	2592 (2035-3229)	74.83 (61.02-92.41)	-0.82 (-0.95--0.69)	2 (1-4)	0.48 (0.26-0.71)	7 (5-12)	0.24 (0.14-0.36)	-0.96 (-1.49--0.42)	100 (58-145)	13.96 (8.25-20.06)	286 (187-446)	6.4 (4.38-9.34)	-1.73 (-2.16--1.31)
United Kingdom	16480 (15429-17485)	18.9 (17.79-20.03)	28246 (26651-29816)	23.27 (22-24.53)	0.53 (0.46-0.6)	227815 (214240-242215)	233.04 (219.64-248.93)	400856 (378160-422861)	283.42 (267.71-298.83)	0.57 (0.52-0.61)	712 (663-738)	0.76 (0.71-0.79)	872 (751-932)	0.57 (0.5-0.61)	-0.94 (-1.26--0.62)	15840 (14364-17931)	17.54 (16.09-19.58)	17823 (15480-21498)	13.05 (11.47-15.52)	-0.97 (-1.2--0.74)
United Republic of Tanzania	190 (159-223)	1.6 (1.37-1.87)	425 (356-496)	1.48 (1.26-1.72)	-0.28 (-0.34--0.22)	1686 (1317-2073)	15.58 (12.34-19.4)	3799 (3017-4702)	14.81 (11.84-18.26)	-0.18 (-0.24--0.11)	73 (41-116)	0.71 (0.39-1.2)	128 (75-220)	0.52 (0.3-0.95)	-1.26 (-1.37--1.15)	2408 (1306-3575)	17.52 (9.97-27.58)	4142 (2412-6619)	12.43 (7.34-20.86)	-1.36 (-1.47--1.26)
United States of America	127621 (120398-134413)	40.29 (38.15-42.39)	271002 (256734-284600)	45.01 (42.75-47.16)	0.48 (0.31-0.65)	1786377 (1691259-1885120)	527.71 (500.19-556.97)	3615215 (3442691-3783700)	581.25 (554.34-608.6)	0.41 (0.3-0.52)	3373 (3030-3557)	1.01 (0.91-1.07)	3877 (3267-4196)	0.61 (0.53-0.66)	-2.28 (-2.63--1.94)	86294 (75579-102458)	26.48 (23.4-31.08)	107178 (87494-138274)	18.07 (14.93-22.94)	-1.64 (-1.88--1.41)
United States Virgin Islands	4 (4-5)	4.65 (3.94-5.5)	9 (7-10)	5.1 (4.37-6.12)	0.4 (0.34-0.47)	50 (41-61)	60.5 (49.79-73.54)	127 (105-156)	66.58 (55.05-80.95)	0.41 (0.34-0.48)	1 (1-1)	1.1 (0.76-1.42)	1 (1-1)	0.52 (0.35-0.72)	-2.17 (-2.31--2.03)	33 (23-42)	33.45 (23.74-42.25)	21 (15-29)	17.55 (12.29-24.77)	-1.72 (-1.87--1.58)
Uruguay	423 (345-522)	10.71 (8.74-13.23)	634 (512-802)	12.61 (10.3-15.69)	0.61 (0.54-0.68)	5655 (4586-7060)	139.29 (112.86-173.72)	9344 (7715-11574)	161.71 (132.65-199.01)	0.55 (0.48-0.61)	28 (25-31)	0.72 (0.64-0.79)	37 (32-41)	0.61 (0.54-0.67)	-0.28 (-0.61-0.05)	686 (613-773)	18.11 (16.26-20.29)	830 (740-954)	15.42 (13.87-17.45)	-0.34 (-0.64--0.03)
Uzbekistan	3069 (2423-3866)	26.33 (20.44-33.36)	10944 (8864-13601)	38.21 (30.97-47.64)	1.5 (1.36-1.64)	38300 (30260-47518)	354.06 (280.18-443.88)	112860 (90907-141948)	503.57 (411.49-625.75)	1.48 (1.32-1.65)	12 (9-15)	0.1 (0.07-0.13)	55 (45-65)	0.22 (0.18-0.27)	3.83 (2.89-4.77)	942 (672-1366)	8.17 (5.61-12.19)	3096 (2314-4234)	13.33 (9.5-18.77)	2.32 (1.85-2.8)
Vanuatu	4 (3-5)	5.7 (4.41-7.1)	10 (8-12)	5.35 (4.27-6.75)	-0.27 (-0.29--0.25)	37 (29-47)	74.82 (58.83-93.06)	101 (79-124)	70.27 (55.56-87.93)	-0.26 (-0.28--0.24)	0 (0-0)	0.06 (0.04-0.1)	0 (0-0)	0.04 (0.02-0.09)	-1.78 (-1.96--1.6)	4 (3-7)	4.03 (2.61-6.15)	8 (4-15)	3.21 (1.96-5.56)	-1.15 (-1.29--1.02)
Venezuela (Bolivarian Republic of)	275 (224-338)	2.67 (2.18-3.32)	869 (717-1081)	2.76 (2.29-3.43)	0.25 (0.18-0.32)	3226 (2560-4046)	34.94 (27.69-43.92)	10636 (8541-13133)	35.91 (28.84-44.25)	0.24 (0.17-0.31)	40 (35-46)	0.41 (0.36-0.47)	171 (131-219)	0.59 (0.45-0.75)	1.73 (1.21-2.25)	1286 (1137-1441)	10.99 (9.7-12.39)	4595 (3473-5953)	15.5 (11.76-19.97)	1.58 (1.07-2.08)
Viet Nam	2255 (1769-2832)	5.37 (4.2-6.74)	6471 (5139-8051)	6.17 (4.86-7.69)	0.43 (0.42-0.45)	25723 (20525-32060)	68.14 (54.27-84.58)	70041 (55587-87512)	78.39 (62.81-97.58)	0.43 (0.42-0.44)	28 (12-108)	0.08 (0.03-0.31)	57 (21-244)	0.07 (0.02-0.31)	-0.33 (-0.35--0.31)	1073 (595-2655)	2.71 (1.5-6.73)	2244 (1181-5818)	2.55 (1.34-6.55)	-0.17 (-0.2--0.14)
Yemen	253 (211-302)	4.77 (4-5.77)	677 (566-801)	4.49 (3.75-5.4)	-0.16 (-0.19--0.13)	2404 (1932-2932)	56.42 (45.22-68.49)	6642 (5351-7975)	53.51 (43.22-64.61)	-0.13 (-0.17--0.09)	58 (33-101)	1.22 (0.71-2.05)	150 (86-249)	1.07 (0.64-1.82)	-0.59 (-0.66--0.51)	1878 (1024-3323)	32.23 (18.8-55.88)	4820 (2708-8122)	27.59 (16.22-45.24)	-0.67 (-0.76--0.59)
Zambia	53 (44-61)	1.65 (1.37-1.92)	135 (115-156)	1.7 (1.46-1.93)	0.09 (-0.01-0.19)	447 (350-556)	16.11 (12.64-20.01)	1119 (910-1367)	16.47 (13.33-19.85)	0.07 (-0.01-0.16)	24 (12-34)	0.8 (0.44-1.22)	50 (33-76)	0.73 (0.46-1.12)	-0.58 (-0.73--0.42)	906 (406-1300)	21.32 (11.07-30.16)	1805 (1152-2722)	17.79 (11.63-26.87)	-0.9 (-1.05--0.75)
Zimbabwe	59 (48-70)	1.23 (1.02-1.44)	102 (85-120)	1.2 (1.03-1.38)	-0.04 (-0.05--0.02)	580 (442-728)	13.59 (10.36-16.94)	980 (764-1237)	13.28 (10.51-16.49)	-0.07 (-0.09--0.06)	17 (10-27)	0.42 (0.23-0.62)	48 (29-68)	0.6 (0.36-0.85)	1.74 (1.16-2.33)	648 (365-1112)	11.28 (6.41-17.82)	2053 (1235-3170)	18.66 (11.26-26.3)	2.33 (1.64-3.04)
ASR, age-standardized rate; DMVD, degenerative mitral valve disease; DALYs, disability-adjusted life-years; GBD, global burden of diseases; EAPC, estimated annual percentage change; UI, uncertainty interval.
