# Supplementary material for: The global, regional, and national burden of non-rheumatic degenerative mitral valve disease from 1990 to 2021 and forecast for 2050
Source: Front Cardiovasc Med. 2026 Jan 28;13:1583290. doi: 10.3389/fcvm.2026.1583290 (PMC12892346; doi:10.3389/fcvm.2026.1583290)
Supplement: Supplementary file 2 [file Table2.xlsx]

## Sheet: Table S2
Table S2. ES model forecasting from 2022-2050, based on data from 1990-2021
Year	Sex	ASIR	Incidence cases	ASPR	Prevalence cases	ASDR	Deaths cases	ASDALYR	DALYs cases
2022	Male	17.4044	763413	254.958	9.94651e+06	0.403382	14285.5	11.4432	437323
2023	Male	17.1652	768903	252.295	1.0052e+07	0.399153	14387.9	11.3257	440273
2024	Male	16.95	773844	249.898	1.01469e+07	0.395348	14480.1	11.22	442927
2025	Male	16.7563	778291	247.741	1.02323e+07	0.391923	14563	11.1248	445316
2026	Male	16.5819	782293	245.799	1.03092e+07	0.38884	14637.7	11.0391	447466
2027	Male	16.425	785894	244.052	1.03784e+07	0.386066	14704.8	10.962	449401
2028	Male	16.2838	789136	242.479	1.04406e+07	0.383569	14765.3	10.8926	451143
2029	Male	16.1567	792053	241.064	1.04967e+07	0.381322	14819.7	10.8302	452710
2030	Male	16.0423	794679	239.79	1.05471e+07	0.379299	14868.7	10.774	454121
2031	Male	15.9394	797042	238.643	1.05925e+07	0.377479	14912.8	10.7234	455391
2032	Male	15.8467	799169	237.612	1.06334e+07	0.375841	14952.5	10.6779	456533
2033	Male	15.7633	801083	236.683	10670143	0.374366	14988.2	10.6369	457562
2034	Male	15.6883	802806	235.847	1.07032e+07	0.373039	15020.3	10.6	458487
2035	Male	15.6207	804356	235.095	1.0733e+07	0.371845	15049.2	10.5668	459320
2036	Male	15.5599	805752	234.418	1.07598e+07	0.37077	15075.3	10.5369	460070
2037	Male	15.5052	807008	233.809	1.0784e+07	0.369803	15098.7	10.5101	460745
2038	Male	15.456	808138	233.26	1.08057e+07	0.368932	15119.8	10.4859	461352
2039	Male	15.4117	809155	232.767	1.08252e+07	0.368149	15138.8	10.4641	461899
2040	Male	15.3718	810071	232.323	1.08428e+07	0.367443	15155.8	10.4445	462390
2041	Male	15.3359	810895	231.923	1.08586e+07	0.366809	15171.2	10.4269	462833
2042	Male	15.3036	811636	231.563	1.08729e+07	0.366237	15185	10.411	463231
2043	Male	15.2745	812304	231.239	1.08857e+07	0.365723	15197.5	10.3967	463590
2044	Male	15.2483	812904	230.948	1.08972e+07	0.365261	15208.7	10.3838	463913
2045	Male	15.2248	813445	230.686	1.09076e+07	0.364844	15218.8	10.3723	464203
2046	Male	15.2036	813931	230.45	1.0917e+07	0.364469	15227.9	10.3619	464465
2047	Male	15.1845	814369	230.237	1.09254e+07	0.364132	15236	10.3525	464700
2048	Male	15.1673	814763	230.046	1.09329e+07	0.363829	15243.4	10.344	464912
2049	Male	15.1519	815118	229.874	1.09398e+07	0.363555	15250	10.3365	465102
2050	Male	15.138	815437	229.719	1.09459e+07	0.36331	15255.9	10.3296	465274
2022	Female	8.48008	407188	119.062	5.70895e+06	0.480981	22893.3	11.1859	513953
2023	Female	8.31773	408936	117.22	5.74822e+06	0.475369	23089.3	11.1028	518102
2024	Female	8.17161	410510	115.561	5.78356e+06	0.470317	23265.8	11.028	521835
2025	Female	8.04011	411926	114.069	5.81537e+06	0.465771	23424.6	10.9606	525196
2026	Female	7.92175	413201	112.726	5.844e+06	0.46168	23567.5	10.9	528220
2027	Female	7.81524	414348	111.517	5.86976e+06	0.457998	23696.1	10.8455	530941
2028	Female	7.71937	415380	110.428	5.89295e+06	0.454684	23811.9	10.7964	533391
2029	Female	7.63309	416310	109.449	5.91382e+06	0.451701	23916.1	10.7522	535596
2030	Female	7.55544	417146	108.568	5.93261e+06	0.449016	24009.8	10.7125	537580
2031	Female	7.48555	417899	107.775	5.94951e+06	0.446601	24094.2	10.6767	539366
2032	Female	7.42265	418576	107.061	5.96473e+06	0.444426	24170.2	10.6445	540973
2033	Female	7.36604	419186	106.418	5.97842e+06	0.442469	24238.5	10.6155	542419
2034	Female	7.3151	419734	105.84	5.99074e+06	0.440708	24300	10.5894	543721
2035	Female	7.26924	420228	105.32	6.00183e+06	0.439123	24355.4	10.5659	544893
2036	Female	7.22798	420673	104.851	6.01181e+06	0.437696	24405.2	10.5448	545947
2037	Female	7.19083	421073	104.43	6.0208e+06	0.436412	24450.1	10.5258	546896
2038	Female	7.15741	421433	104.05	6.02888e+06	0.435257	24490.5	10.5087	547750
2039	Female	7.12732	421757	103.709	6.03616e+06	0.434217	24526.8	10.4933	548519
2040	Female	7.10025	422048	103.402	6.04271e+06	0.433281	24559.5	10.4794	549211
2041	Female	7.07588	422311	103.125	6.0486e+06	0.432438	24588.9	10.4669	549833
2042	Female	7.05395	422547	102.876	6.05391e+06	0.43168	24615.4	10.4557	550394
2043	Female	7.03421	422760	102.652	6.05868e+06	0.430998	24639.2	10.4456	550898
2044	Female	7.01645	422951	102.451	6.06298e+06	0.430384	24660.7	10.4365	551352
2045	Female	7.00046	423123	102.269	6.06685e+06	0.429831	24680	10.4283	551761
2046	Female	6.98607	423278	102.106	6.07033e+06	0.429334	24697.3	10.421	552128
2047	Female	6.97312	423418	101.959	6.07346e+06	0.428886	24713	10.4143	552459
2048	Female	6.96146	423543	101.826	6.07628e+06	0.428483	24727.1	10.4084	552757
2049	Female	6.95097	423656	101.707	6.07882e+06	0.42812	24739.7	10.403	553025
2050	Female	6.94153	423758	101.6	6.0811e+06	0.427794	24751.1	10.3982	553266
ES, Exponential Smoothing; ASIR, age-standardized incidence rate; ASPR, age-standardized prevalence rate; ASDR, age-standardized deaths rate; ASDALYR, age-standardized DALYs rate.
