# Supplementary material for: The global, regional, and national burden of non-rheumatic degenerative mitral valve disease from 1990 to 2021 and forecast for 2050
Source: Front Cardiovasc Med. 2026 Jan 28;13:1583290. doi: 10.3389/fcvm.2026.1583290 (PMC12892346; doi:10.3389/fcvm.2026.1583290)
Supplement: Supplementary file 3 [file Table3.xlsx]

## Sheet: Table S3
Table S3. ARIMA model forecasting from 2022-2050, based on data from 1990-2021
Year	Sex	ASIR	Incidence cases	ASPR	Prevalence cases	ASDR	Deaths cases	ASDALYR	DALYs cases
2022	Male	17.4463	762882	254.899	9.93042e+06	0.402907	14298.2	11.4341	437860
2023	Male	17.3944	768450	252.857	1.00163e+07	0.397789	14428.3	11.2949	441807
2024	Male	17.4964	774018	252.033	1.00941e+07	0.392671	14558.4	11.1557	445753
2025	Male	17.6875	779586	252.235	1.01678e+07	0.387554	14688.5	11.0165	449700
2026	Male	17.9099	785154	253.004	1.02393e+07	0.382436	14818.7	10.8773	453646
2027	Male	18.1199	790722	253.815	1.03097e+07	0.377318	14948.8	10.7382	457593
2028	Male	18.2896	796290	254.254	1.03794e+07	0.372201	15078.9	10.599	461539
2029	Male	18.4062	801859	254.12	1.04489e+07	0.367083	15209.1	10.4598	465486
2030	Male	18.4691	807427	253.435	1.05182e+07	0.361965	15339.2	10.3206	469432
2031	Male	18.4859	812995	252.386	1.05874e+07	0.356848	15469.3	10.1814	473379
2032	Male	18.4689	818563	251.226	1.06565e+07	0.35173	15599.5	10.0422	477325
2033	Male	18.4315	824131	250.182	1.07257e+07	0.346613	15729.6	9.90306	481272
2034	Male	18.386	829699	249.394	1.07948e+07	0.341495	15859.7	9.76387	485218
2035	Male	18.3419	835268	248.886	1.08639e+07	0.336377	15989.9	9.62469	489165
2036	Male	18.3054	840836	248.595	1.0933e+07	0.33126	16120	9.4855	493111
2037	Male	18.2797	846404	248.403	1.10021e+07	0.326142	16250.1	9.34632	497058
2038	Male	18.2651	851972	248.191	1.10712e+07	0.321024	16380.3	9.20714	501004
2039	Male	18.2603	857540	247.874	1.11404e+07	0.315907	16510.4	9.06795	504951
2040	Male	18.2629	863108	247.42	1.12095e+07	0.310789	16640.5	8.92877	508897
2041	Male	18.2701	868677	246.845	1.12786e+07	0.305671	16770.7	8.78958	512844
2042	Male	18.2794	874245	246.201	1.13477e+07	0.300554	16900.8	8.6504	516790
2043	Male	18.2886	879813	245.546	1.14168e+07	0.295436	17030.9	8.51121	520737
2044	Male	18.2964	885381	244.93	1.14859e+07	0.290318	17161.1	8.37203	524683
2045	Male	18.3021	890949	244.377	1.1555e+07	0.285201	17291.2	8.23284	528630
2046	Male	18.3054	896517	243.888	1.16241e+07	0.280083	17421.3	8.09366	532576
2047	Male	18.3067	902085	243.443	1.16932e+07	0.274965	17551.5	7.95448	536523
2048	Male	18.3064	907654	243.013	1.17623e+07	0.269848	17681.6	7.81529	540469
2049	Male	18.305	913222	242.572	1.18314e+07	0.26473	17811.7	7.67611	544416
2050	Male	18.3031	918790	242.104	1.19005e+07	0.259612	17941.9	7.53692	548362
2022	Female	8.43332	402742	118.616	5.68368e+06	0.479673	22917.6	11.1857	515852
2023	Female	8.21447	398208	116.122	5.683e+06	0.471552	23159.7	11.0932	522360
2024	Female	8.0202	393674	113.628	5.67025e+06	0.463067	23401.8	11.0007	528867
2025	Female	7.85647	389141	111.134	5.64986e+06	0.454353	23644	10.9082	535375
2026	Female	7.72344	384607	108.641	5.62464e+06	0.445493	23886.1	10.8157	541882
2027	Female	7.61827	380073	106.147	5.59635e+06	0.436543	24128.2	10.7232	548390
2028	Female	7.53695	375539	103.653	5.56613e+06	0.427534	24370.3	10.6307	554898
2029	Female	7.47522	371005	101.159	5.53469e+06	0.418489	24612.5	10.5382	561405
2030	Female	7.42912	366471	98.6653	5.50247e+06	0.409422	24854.6	10.4457	567913
2031	Female	7.39517	361937	96.1715	5.46976e+06	0.400339	25096.7	10.3532	574420
2032	Female	7.37051	357403	93.6777	5.43673e+06	0.391248	25338.8	10.2606	580928
2033	Female	7.35282	352869	91.1839	5.40351e+06	0.382151	25581	10.1681	587435
2034	Female	7.34029	348335	88.6901	5.37017e+06	0.37305	25823.1	10.0756	593943
2035	Female	7.33152	343801	86.1963	5.33674e+06	0.363946	26065.2	9.98312	600451
2036	Female	7.32545	339267	83.7024	5.30327e+06	0.354842	26307.3	9.89061	606958
2037	Female	7.32132	334733	81.2086	5.26976e+06	0.345736	26549.5	9.7981	613466
2038	Female	7.31855	330199	78.7148	5.23624e+06	0.33663	26791.6	9.70559	619973
2039	Female	7.31671	325665	76.221	5.2027e+06	0.327524	27033.7	9.61308	626481
2040	Female	7.31552	321131	73.7272	5.16915e+06	0.318417	27275.8	9.52057	632988
2041	Female	7.31476	316597	71.2334	5.1356e+06	0.30931	27517.9	9.42806	639496
2042	Female	7.31429	312063	68.7396	5.10205e+06	0.300203	27760.1	9.33555	646004
2043	Female	7.31401	307530	66.2458	5.06849e+06	0.291096	28002.2	9.24304	652511
2044	Female	7.31385	302996	63.7519	5.03493e+06	0.281989	28244.3	9.15053	659019
2045	Female	7.31377	298462	61.2581	5.00137e+06	0.272882	28486.4	9.05802	665526
2046	Female	7.31373	293928	58.7643	4.96782e+06	0.263775	28728.6	8.96551	672034
2047	Female	7.31372	289394	56.2705	4.93426e+06	0.254667	28970.7	8.873	678542
2048	Female	7.31372	284860	53.7767	4.9007e+06	0.24556	29212.8	8.78049	685049
2049	Female	7.31373	280326	51.2829	4.86714e+06	0.236453	29454.9	8.68798	691557
2050	Female	7.31375	275792	48.7891	4.83358e+06	0.227346	29697.1	8.59547	698064
ARIMA, Autoregressive Integrated Moving Average; ASIR, age-standardized incidence rate; ASPR, age-standardized prevalence rate; ASDR, age-standardized deaths rate; ASDALYR, age-standardized DALYs rate.
